# Supplementary material for: Interplay of structure and photophysics of individualized rod-shaped graphene quantum dots with up to 132 sp² carbon atoms
Source: Nat Commun. 2023 Aug 7;14:4728. doi: 10.1038/s41467-023-40376-w (PMC10406913; doi:10.1038/s41467-023-40376-w)
Supplement: Supplementary file 3 — Source Data [file 41467_2023_40376_MOESM3_ESM.zip]

Archive with 17 entries (17 files):
- Fig1b-Absorption_L-C96tBu.txt
- Fig1b-PL_LC96tBu_ex470nm.txt
- Fig1b-PLE-LC96tBu8-at622nm.txt
- Fig1c-TRPL-IRF.txt
- Fig1c-TRPL-LC96tBu_623nm.txt
- Fig1c-TRPL-LC96tBu_at673nm.txt
- Fig1d-Calculs_C96-abn-PL.dat
- Fig2a-Abs_polarization_C96pol_para.dat
- Fig2a-Abs_polarization_C96pol-perp.dat
- Fig2b-PLE_polarization_C96tBu.txt
- Fig3b-single PL-C96tBu.txt
- Fig4b-Absorption_L-C114tBu.txt
- Fig4b-Absorption_L-C132tBu.txt
- Fig4b-Absorption_L-C78tBu.txt
- Fig4c-variation-of-lambda.txt
- Fig4d-variation_osc_strength.txt
- Readme.txt
