# Supplementary material for: Interplay of structure and photophysics of individualized rod-shaped graphene quantum dots with up to 132 sp² carbon atoms
Source: Nat Commun. 2023 Aug 7;14:4728. doi: 10.1038/s41467-023-40376-w (PMC10406913; doi:10.1038/s41467-023-40376-w)
Supplement: Supplementary file 3 — Source Data [file 41467_2023_40376_MOESM3_ESM.zip › Fig1b-Absorption_L-C96tBu.txt]

Wavelength	OD	C96norm
		Divided by Max of B
800	-2.43E-4	-0.00861916078459192
799	-3.74E-4	-0.0132657042528287
798	1.11E-4	0.00393714751888767
797	-6.15E-4	-0.0218139254424857
796	-3.42E-4	-0.0121306707338701
795	2.06E-4	0.00730677827829603
794	4.73E-4	0.0167772142021069
793	-5E-6	-1.77348987337282E-4
792	4.34E-4	0.0153938921008761
791	5.54E-4	0.0196502677969709
790	1.55E-4	0.00549781860745575
789	1.62E-4	0.00574610718972795
788	-2.93E-4	-0.0103926506579647
787	-5.83E-4	-0.0206788919235271
786	-1.65E-4	-0.00585251658213032
785	-2.19E-4	-0.00776788564537296
784	5.5E-5	0.00195083886071011
783	-2.8E-4	-0.00993154329088781
782	-1.8E-4	-0.00638456354414216
781	9.3E-5	0.00329869116447345
780	9.4E-5	0.00333416096194091
779	1.41E-4	0.00500124144291136
778	-3.16E-4	-0.0112084559997162
777	-5.51E-4	-0.0195438584045685
776	-5.53E-4	-0.0196147979995034
775	-3.8E-4	-0.0134785230376335
774	-1.16E-4	-0.00411449650622495
773	-4.5E-5	-0.00159614088603554
772	5.7E-5	0.00202177845564502
771	2.7E-5	9.57684531621325E-4
770	-1.1E-5	-3.90167772142021E-4
769	-3.3E-4	-0.0117050331642606
768	-1.67E-4	-0.00592345617706523
767	-1.48E-4	-0.00524953002518356
766	-4.23E-4	-0.0150037243287341
765	-2.41E-4	-0.00854822118965701
764	-7.04E-4	-0.0249707374170893
763	-6.81E-4	-0.0241549320753378
762	-8.6E-5	-0.00305040258220126
761	3.6E-5	0.00127691270882843
760	1.12E-4	0.00397261731635512
759	7.6E-5	0.00269570460752669
758	-6.8E-5	-0.00241194622778704
757	-4.52E-4	-0.0160323484552903
756	4E-6	1.41879189869826E-4
755	-1.42E-4	-0.00503671124037882
754	1.85E-4	0.00656191253147945
753	1.82E-4	0.00645550313907708
752	1.41E-4	0.00500124144291136
751	1.54E-4	0.00546234880998829
750	1E-4	0.00354697974674565
749	-2.19E-4	-0.00776788564537296
748	1.21E-4	0.00429184549356223
747	9.8E-5	0.00347604015181073
746	-1.48E-4	-0.00524953002518356
745	-3.03E-4	-0.0107473486326393
744	-2.42E-4	-0.00858369098712446
743	-1.48E-4	-0.00524953002518356
742	-6.4E-5	-0.00227006703791721
741	3.78E-4	0.0134075834426985
740	3.86E-4	0.0136913418224382
739	6.6E-5	0.00234100663285213
738	1.83E-4	0.00649097293654453
737	-1.4E-5	-4.9657716454439E-4
736	-2.05E-4	-0.00727130848082857
735	7E-5	0.00248288582272195
734	-1.18E-4	-0.00418543610115986
733	-2.39E-4	-0.00847728159472209
732	-1.91E-4	-0.00677473131628418
731	-9.8E-5	-0.00347604015181073
730	2E-5	7.09395949349129E-4
729	-1.45E-4	-0.00514312063278119
728	7.6E-5	0.00269570460752669
727	2.49E-4	0.00883197956939666
726	2.54E-4	0.00900932855673394
725	-1.77E-4	-0.00627815415173979
724	4.9E-5	0.00173802007590537
723	-9.6E-5	-0.00340510055687582
722	-5.9E-5	-0.00209271805057993
721	2.75E-4	0.00975419430355053
720	3.77E-4	0.0133721136452311
719	1.29E-4	0.00457560387330188
718	3.4E-4	0.0120597311389352
717	5.4E-4	0.0191536906324265
716	2.06E-4	0.00730677827829603
715	7E-5	0.00248288582272195
714	4.42E-4	0.0156776504806158
713	1.04E-4	0.00368885893661547
712	1.67E-4	0.00592345617706523
711	2.49E-4	0.00883197956939666
710	-1.96E-4	-0.00695208030362147
709	-2.54E-4	-0.00900932855673394
708	-2.1E-5	-7.44865746816586E-4
707	-8.2E-5	-0.00290852339233143
706	1.7E-5	6.0298655694676E-4
705	2.64E-4	0.00936402653140851
704	3.42E-4	0.0121306707338701
703	3.2E-4	0.0113503351895861
702	2.03E-4	0.00720036888589366
701	-2.3E-5	-8.15805341751499E-4
700	5.4E-5	0.00191536906324265
699	2.99E-4	0.0106054694427695
698	1.89E-4	0.00670379172134927
697	1.5E-4	0.00532046962011847
696	2.5E-4	0.00886744936686411
695	-6E-5	-0.00212818784804739
694	3.5E-5	0.00124144291136098
693	3E-4	0.0106409392402369
692	4.02E-4	0.0142588585819175
691	3.65E-4	0.0129464760756216
690	4.16E-4	0.0147554357464619
689	2.92E-4	0.0103571808604973
688	1.42E-4	0.00503671124037882
687	-1.38E-4	-0.00489483205050899
686	2.66E-4	0.00943496612634342
685	1.89E-4	0.00670379172134927
684	-1.19E-4	-0.00422090589862732
683	4.2E-5	0.00148973149363317
682	2.02E-4	0.0071648990884262
681	2.33E-4	0.00826446280991736
680	3.95E-4	0.0140105699996453
679	2.55E-4	0.0090447983542014
678	2.25E-4	0.0079807044301777
677	2.46E-4	0.00872557017699429
676	1.66E-4	0.00588798637959777
675	1.42E-4	0.00503671124037882
674	4.89E-4	0.0173447309615862
673	4.6E-4	0.01631610683503
672	4.48E-4	0.0158904692654205
671	5.28E-4	0.018728053062817
670	9.7E-5	0.00344057035434328
669	-1.3E-4	-0.00461107367076934
668	2.89E-4	0.0102507714680949
667	2.97E-4	0.0105345298478346
666	1.7E-4	0.0060298655694676
665	2.66E-4	0.00943496612634342
664	2.7E-4	0.00957684531621324
663	2.76E-4	0.00978966410101798
662	5.18E-4	0.0183733550881424
661	4.19E-4	0.0148618451388643
660	1.31E-4	0.0046465434682368
659	1.58E-4	0.00560422799985812
658	1.1E-4	0.00390167772142021
657	1.07E-4	0.00379526832901784
656	4.43E-4	0.0157131202780832
655	3.74E-4	0.0132657042528287
654	1.69E-4	0.00599439577200014
653	2.01E-4	0.00712942929095875
652	1.61E-4	0.00571063739226049
651	2.01E-4	0.00712942929095875
650	4.39E-4	0.0155712410882134
649	4.91E-4	0.0174156705565211
648	3.98E-4	0.0141169793920477
647	3.06E-4	0.0108537580250417
646	1.46E-4	0.00517859043024864
645	3.47E-4	0.0123080197212074
644	6.9E-4	0.024474160252545
643	7.84E-4	0.0278083212144859
642	7.14E-4	0.0253254353917639
641	8.42E-4	0.0298655694675983
640	8.57E-4	0.0303976164296102
639	9.96E-4	0.0353279182775866
638	0.001429	0.0506863405809953
637	0.001598	0.0566807363529954
636	0.001538	0.054552548504948
635	0.001744	0.0618593267832441
634	0.001807	0.0640939240236938
633	0.002158	0.076543822934771
632	0.002748	0.0974710034405703
631	0.002888	0.102436775086014
630	0.00338	0.119887915440003
629	0.004073	0.14446848508495
628	0.004327	0.153477813641684
627	0.004945	0.175398148476572
626	0.005772	0.204731670982159
625	0.006217	0.220515730855177
624	0.006856	0.243180931436881
623	0.007743	0.274642641790515
622	0.00839	0.29759160075196
621	0.009221	0.327067002447416
620	0.0103	0.365338913914802
619	0.011158	0.395772000141879
618	0.01184	0.419962402014684
617	0.012591	0.446600219912744
616	0.013084	0.4640868300642
615	0.013982	0.495938708189976
614	0.01472	0.522115418720959
613	0.01463	0.518923136948888
612	0.014753	0.523285922037385
611	0.015154	0.537509310821835
610	0.014774	0.524030787784202
609	0.014532	0.515447096797077
608	0.014198	0.503600184442947
607	0.013351	0.473557265988011
606	0.012503	0.443478877735608
605	0.011706	0.415209449154045
604	0.010645	0.377575994041074
603	0.010407	0.369134182243819
602	0.010304	0.365480793104671
601	0.010345	0.366935054800837
600	0.010819	0.383747738800411
599	0.01143	0.405419785053027
598	0.011124	0.394566027027986
597	0.011067	0.392544248572341
596	0.010638	0.377327705458802
595	0.009823	0.348419820522825
594	0.009027	0.320185861738729
593	0.008626	0.305962472954279
592	0.007923	0.281027205334658
591	0.007528	0.267016635335012
590	0.0073	0.258929521512432
589	0.007109	0.252154790196148
588	0.006653	0.235980562550988
587	0.00662	0.234810059234562
586	0.005941	0.210726066754159
585	0.006089	0.215975596779342
584	0.005989	0.212428617032597
583	0.005736	0.20345475827333
582	0.005784	0.205157308551768
581	0.005676	0.201326570425283
580	0.005368	0.190401872805306
579	0.005749	0.203915865640407
578	0.006088	0.215940126981875
577	0.006115	0.216897811513496
576	0.006096	0.216223885361615
575	0.006506	0.230766502323272
574	0.006379	0.226261838044905
573	0.006726	0.238569857766112
572	0.007079	0.251090696272124
571	0.007272	0.257936367183343
570	0.007304	0.259071400702302
569	0.007514	0.266520058170468
568	0.007471	0.264994856879367
567	0.008016	0.284325896499131
566	0.008391	0.297627070549427
565	0.008096	0.287163480296527
564	0.008085	0.286773312524385
563	0.008109	0.287624587663604
562	0.007588	0.26914482318306
561	0.007461	0.264640158904693
560	0.007587	0.269109353385592
559	0.007105	0.252012911006278
558	0.007216	0.255950058525166
557	0.007388	0.262050863689568
556	0.007183	0.25477955520874
555	0.00715	0.253609051892314
554	0.007067	0.250665058702515
553	0.006598	0.234029723690278
552	0.006727	0.23860532756358
551	0.006598	0.234029723690278
550	0.006176	0.219061469159011
549	0.005666	0.200971872450608
548	0.005621	0.199375731564573
547	0.005296	0.187848047387649
546	0.005316	0.188557443336999
545	0.005133	0.182066470400454
544	0.004772	0.169261873514702
543	0.0048	0.170255027843791
542	0.004508	0.159897846983294
541	0.004065	0.144184726705211
540	0.004149	0.147164189692477
539	0.004188	0.148547511793708
538	0.004072	0.144433015287483
537	0.003878	0.137551874578796
536	0.004116	0.145993686376051
535	0.003632	0.128826304401802
534	0.003858	0.136842478629447
533	0.003759	0.133330968680169
532	0.00391	0.138686908097755
531	0.003932	0.139467243642039
530	0.004203	0.14907955875572
529	0.004009	0.142198418047033
528	0.004299	0.152484659312595
527	0.004306	0.152732947894868
526	0.004217	0.149576135920264
525	0.004073	0.14446848508495
524	0.004212	0.149398786932927
523	0.003852	0.136629659844642
522	0.00398	0.141169793920477
521	0.004143	0.146951370907672
520	0.004018	0.14251764622424
519	0.003859	0.136877948426914
518	0.00409	0.145071471641897
517	0.003957	0.140353988578725
516	0.003704	0.131380129819459
515	0.003688	0.130812613059979
514	0.003619	0.128365197034725
513	0.003337	0.118362714148902
512	0.003795	0.134607881388997
511	0.003517	0.124747277693044
510	0.0036	0.127691270882843
509	0.00356	0.126272478984145
508	0.003289	0.116660163870464
507	0.003391	0.120278083212145
506	0.003275	0.11616358670592
505	0.003653	0.129571170148618
504	0.003047	0.10807647288334
503	0.003181	0.112829425743979
502	0.003151	0.111765331819955
501	0.002957	0.104884191111269
500	0.00322	0.11421274784521
499	0.00327	0.115986237718583
498	0.002813	0.099776540275955
497	0.003102	0.11002731174405
496	0.003527	0.125101975667719
495	0.003404	0.120739190579222
494	0.00351	0.124498989110772
493	0.003621	0.12843613662966
492	0.003109	0.110275600326322
491	0.003841	0.1362394920725
490	0.003717	0.131841237186536
489	0.003801	0.134820700173802
488	0.004045	0.143475330755861
487	0.004788	0.169829390274182
486	0.004355	0.154470967970773
485	0.004662	0.165360195793282
484	0.005108	0.181179725463768
483	0.005576	0.197779590678537
482	0.006297	0.223353314652573
481	0.007147	0.253502642499911
480	0.007563	0.268258078246373
479	0.008759	0.310679956017451
478	0.010261	0.363955591813571
477	0.012088	0.428758911786614
476	0.01463	0.518923136948888
475	0.017889	0.634519206895329
474	0.020791	0.737452559145887
473	0.024206	0.858581917497251
472	0.026842	0.952080303621466
471	0.028193	1
470	0.027965	0.99191288617742
469	0.026293	0.932607384811833
468	0.023519	0.834214166637109
467	0.020977	0.744049941474834
466	0.019165	0.679778668463803
465	0.018056	0.640442663072394
464	0.017627	0.625226119958855
463	0.017765	0.630120952009364
462	0.017637	0.62558081793353
461	0.017809	0.631681623097932
460	0.018547	0.657858333628915
459	0.018563	0.658425850388394
458	0.018581	0.659064306742808
457	0.018279	0.648352427907637
456	0.017607	0.624516724009506
455	0.016942	0.600929308693647
454	0.016294	0.577944879934736
453	0.015183	0.538537934948391
452	0.014222	0.504451459582166
451	0.013817	0.490086191607846
450	0.013024	0.461958642216153
449	0.012945	0.459156528216224
448	0.012896	0.457418508140318
447	0.012975	0.460220622140248
446	0.013322	0.472528641861455
445	0.014069	0.499024580569645
444	0.014055	0.498528003405101
443	0.013884	0.492462668038166
442	0.013964	0.495300251835562
441	0.013122	0.465434682367964
440	0.012292	0.435994750469975
439	0.011905	0.422267938850069
438	0.011515	0.408434717837761
437	0.011162	0.395913879331749
436	0.011514	0.408399248040294
435	0.011513	0.408363778242826
434	0.011632	0.412584684141454
433	0.011939	0.423473911963963
432	0.011663	0.413684247862945
431	0.011377	0.403539885787252
430	0.01127	0.399744617458234
429	0.010928	0.387613946724364
428	0.011096	0.393572872698897
427	0.011097	0.393608342496364
426	0.01062	0.376689249104388
425	0.010519	0.373106799560175
424	0.010536	0.373709786117121
423	0.010178	0.361011598623772
422	0.009935	0.35239243783918
421	0.00978	0.346894619231724
420	0.009296	0.329727237257475
419	0.008905	0.3158585464477
418	0.008918	0.316319653814777
417	0.008495	0.301315929486043
416	0.008155	0.289256198347107
415	0.008233	0.292022842549569
414	0.007638	0.270918313056432
413	0.007288	0.258503883942823
412	0.007385	0.261944454297166
411	0.006881	0.244067676373568
410	0.007144	0.253396233107509
409	0.007448	0.264179051537616
408	0.007217	0.255985528322633
407	0.007055	0.250239421132905
406	0.006992	0.248004823892456
405	0.006843	0.242719824069805
404	0.006851	0.243003582449544
403	0.007113	0.252296669386018
402	0.006836	0.242471535487532
401	0.006551	0.232362643209307
400	0.00644	0.22842549569042
399	0.006167	0.218742240981804
398	0.006368	0.225871670272763
397	0.006561	0.232717341183982
396	0.006285	0.222927677082964
395	0.006299	0.223424254247508
394	0.006303	0.223566133437378
393	0.006103	0.216472173943887
392	0.006372	0.226013549462633
391	0.006483	0.22995069698152
390	0.006266	0.222253750931082
389	0.006261	0.222076401943745
388	0.006472	0.229560529209378
387	0.006258	0.221969992551343
386	0.00628	0.222750328095627
385	0.006492	0.230269925158727
384	0.006311	0.223849891817118
383	0.006373	0.2260490192601
382	0.006499	0.230518213741
381	0.006393	0.226758415209449
380	0.006513	0.231014790905544
379	0.006617	0.234703649842159
378	0.007048	0.249991132550633
377	0.007692	0.272833682119675
376	0.007829	0.277693044372717
375	0.007815	0.277196467208172
374	0.007623	0.270386266094421
373	0.00776	0.275245628347462
372	0.007661	0.271734118398184
371	0.008106	0.287518178271202
370	0.00844	0.299365090625333
369	0.00851	0.301847976448055
368	0.008553	0.303373177739155
367	0.008512	0.301918916042989
366	0.008833	0.313304721030043
365	0.009554	0.338878445004079
364	0.00992	0.351860390877168
363	0.010047	0.356365055155535
362	0.010333	0.366509417231228
361	0.010336	0.36661582662363
360	0.010852	0.384918242116838
359	0.011418	0.404994147483418
358	0.011668	0.413861596850282
357	0.011932	0.42322562338169
356	0.01238	0.439116092647111
355	0.012932	0.458695420849147
354	0.013237	0.469513709076721
353	0.01378	0.48877380910155
352	0.014244	0.50523179512645
351	0.014547	0.515979143759089
350	0.015406	0.546447699783634
