# Supplementary material for: Interplay of structure and photophysics of individualized rod-shaped graphene quantum dots with up to 132 sp² carbon atoms
Source: Nat Commun. 2023 Aug 7;14:4728. doi: 10.1038/s41467-023-40376-w (PMC10406913; doi:10.1038/s41467-023-40376-w)
Supplement: Supplementary file 3 — Source Data [file 41467_2023_40376_MOESM3_ESM.zip › Fig1b-PL_LC96tBu_ex470nm.txt]

wavelength	Intensity
480	363.640198
481.5	263.833557
483	221.156891
484.5	206.262421
486	231.018051
487.5	144.838547
489	118.695923
490.5	142.002914
492	122.886406
493.5	82.0076904
495	143.486725
496.5	203.991623
498	222.551849
499.5	142.803009
501	146.764816
502.5	101.449348
504	100.450996
505.5	66.3759613
507	233.719727
508.5	220.227753
510	129.587006
511.5	136.861526
513	84.5421982
514.5	113.447868
516	106.294464
517.5	185.400223
519	158.216309
520.5	162.953354
522	152.896713
523.5	210.387329
525	218.631287
526.5	218.803482
528	202.127075
529.5	174.812958
531	221.320923
532.5	207.491623
534	223.382446
535.5	193.437439
537	282.793823
538.5	344.79541
540	265.963165
541.5	270.291443
543	272.908997
544.5	303.40387
546	321.473907
547.5	349.332977
549	470.288605
550.5	532.944153
552	584.559204
553.5	411.539154
555	357.413269
556.5	354.900909
558	297.381592
559.5	365.879395
561	294.634613
562.5	369.191437
564	413.230347
565.5	382.821747
567	451.413635
568.5	414.753387
570	498.233582
571.5	452.168945
573	533.493164
574.5	523.620728
576	736.139343
577.5	673.776794
579	608.623535
580.5	638.344177
582	616.034973
583.5	750.72168
585	836.451721
586.5	1013.82343
588	1184.375
589.5	1474.78137
591	1496.20007
592.5	1883.45288
594	2246.34888
595.5	3064.05298
597	3486.12573
598.5	4125.00928
600	4588.94287
601.5	5752.97119
603	7144.55078
604.5	9368.77832
606	11952.0576
607.5	15116.6797
609	18544.1328
610.5	22242.0625
612	26849.2969
613.5	29778.5488
615	33436.2109
616.5	36534.832
618	39861.4453
619.5	40192.875
621	40540.5273
622.5	42045.3359
624	41102.2969
625.5	39602.418
627	38215.9453
628.5	37158.3242
630	33848.0703
631.5	32237.0117
633	29715.6738
634.5	27206.1816
636	25043.6367
637.5	23971.1426
639	21552.6738
640.5	19232.459
642	17457.1641
643.5	16726.9434
645	14679.3887
646.5	13645.9756
648	12576.4502
649.5	11483.4453
651	11018.9834
652.5	10692.8623
654	9922.04004
655.5	9446.60645
657	9447.04395
658.5	10005.7666
660	10246.668
661.5	10585.0283
663	10737.1436
664.5	11416.5166
666	11517.8965
667.5	12158.6641
669	12733.5078
670.5	12974.5332
672	12643.5156
673.5	13573.7139
675	13381.8643
676.5	14080.3359
678	14055.8916
679.5	13567.5811
681	13254.4326
682.5	13359.9629
684	12954.4834
685.5	12679.4004
687	12746.3154
688.5	11976.2686
690	11383.125
691.5	11023.7578
693	10516.3799
694.5	9568.84277
696	9455.16797
697.5	8933.16016
699	7992.14111
700.5	7636.479
702	6794.22949
703.5	6690.84766
705	6140.50732
706.5	5353.68555
708	5215.44287
709.5	4842.49121
711	4389.56592
712.5	4026.12744
714	3919.69629
715.5	3956.77563
717	3613.20142
718.5	3955.83765
720	3489.20361
721.5	3885.25366
723	3392.72974
724.5	2727.31152
726	3049.50732
727.5	3155.20581
729	3069.24683
730.5	2421.50269
732	2852.93091
733.5	2652.29443
735	3201.31909
736.5	3128.33569
738	3071.56079
739.5	3126.60425
741	2578.74121
742.5	3224.18164
744	2845.66895
745.5	2745.10986
747	2875.89917
748.5	2660.14648
750	2555.30737
751.5	2805.27393
753	2286.10059
754.5	3057.38354
756	2498.87183
757.5	2388.62427
759	2844.12524
760.5	2842.74585
762	2147.75562
763.5	2357.84766
765	1669.44299
766.5	2298.58789
768	1153.43018
769.5	1436.03113
771	1660.95691
772.5	1566.67224
774	1391.26929
775.5	2081.61011
777	1674.88562
778.5	1256.97437
780	1441.94763
781.5	1122.57727
783	1125.00781
784.5	1051.83643
786	1954.17114
787.5	1245.48303
789	685.493286
790.5	880.779297
792	1208.0769
793.5	1480.11011
795	1471.32813
796.5	673.418152
798	501.369171
799.5	1240.45532
801	1349.12903
802.5	475.60144
804	0
805.5	956.22406
807	659.330444
808.5	870.033569
810	139.087524
811.5	901.410828
813	763.366821
814.5	1103.85864
816	115.455299
817.5	1067.86646
819	358.729004
820.5	815.189514
822	-436.499664
823.5	408.425598
825	341.322144
826.5	111.945137
828	410.496613
829.5	-500.189392
831	810.950745
832.5	-340.774628
834	63.8069649
835.5	1507.38074
837	-324.814117
838.5	2032.25696
840	-843.591492
841.5	-963.205566
843	4528.62305
844.5	-627.577454
846	-360.282867
847.5	-2485.14282
849	238.101929
850.5	3273.12158
