# Supplementary material for: Interplay of structure and photophysics of individualized rod-shaped graphene quantum dots with up to 132 sp² carbon atoms
Source: Nat Commun. 2023 Aug 7;14:4728. doi: 10.1038/s41467-023-40376-w (PMC10406913; doi:10.1038/s41467-023-40376-w)
Supplement: Supplementary file 3 — Source Data [file 41467_2023_40376_MOESM3_ESM.zip › Fig1b-PLE-LC96tBu8-at622nm.txt]

		Normalized1
		Divided by Max of B
350	16646.6411105251	0.33734039215076
351	15175.0273067244	0.307518473460224
352	14017.8513479936	0.284068566111716
353	12986.7074085733	0.263172668940725
354	12093.3690694362	0.245069370885163
355	11185.5698587783	0.226673026560549
356	10476.2745641584	0.212299318900901
357	9786.56949170971	0.198322602633431
358	9140.31260017689	0.18522635386034
359	8551.58412655344	0.173295905378641
360	8048.54751494425	0.163101982971126
361	7513.18014642362	0.152252885135571
362	6848.89924756405	0.138791383957542
363	6438.87402294242	0.130482316131354
364	6049.37164591696	0.12258913913925
365	5609.57077066168	0.113676674532017
366	5212.02482091793	0.105620496370062
367	4873.85612308146	0.0987675846995429
368	4546.65799037299	0.092136989033665
369	4384.61976114821	0.0888533212097975
370	4123.2852155267	0.0835574361410216
371	3919.059800539	0.0794188546024587
372	3809.26980627026	0.077193985364578
373	3608.82126269324	0.0731319412652692
374	3526.77026016207	0.0714691963795921
375	3516.68463786238	0.0712648135398905
376	3453.65203777788	0.0699874722498604
377	3421.96836839746	0.0693454099033124
378	3396.02775641006	0.0688197293073075
379	3388.92013903755	0.0686756950594505
380	3365.42331307917	0.068199537230945
381	3394.29007231679	0.0687845155347773
382	3370.91511460012	0.0683108273384442
383	3386.48762254459	0.0686264006665336
384	3424.68807673136	0.0694005241735007
385	3468.17492173436	0.0702817751868019
386	3433.28707013483	0.0695747808170823
387	3484.22049967994	0.0706069351707596
388	3526.48771538241	0.0714634706739595
389	3571.86369229657	0.0723830045153401
390	3666.78550369544	0.0743065734124139
391	3764.11962446523	0.0762790272096769
392	3788.35710018481	0.0767701941369688
393	3955.54735722214	0.0801582666314914
394	4096.11743272667	0.0830068872078897
395	4242.60385414055	0.0859754011871618
396	4431.82214093056	0.0898098666894834
397	4651.14867592385	0.0942544689868757
398	4831.80146909991	0.0979153567112233
399	5015.28333140827	0.101633574877441
400	5180.15387858225	0.104974638979713
401	5421.80436492786	0.109871631068748
402	5584.54306713525	0.113169493818131
403	5746.61318578957	0.116453807874028
404	5887.99162149934	0.119318809685945
405	5963.78412191353	0.1208547274511
406	6111.67118269612	0.123851625068294
407	6242.5945335823	0.126504756966579
408	6288.47147999502	0.127434442840792
409	6472.76640221224	0.131169137480952
410	6478.65480699925	0.131288464663343
411	6683.29157890302	0.135435382256156
412	6964.28562673673	0.141129662661368
413	7157.79637120718	0.145051113841316
414	7583.5783394875	0.153679488490397
415	8056.52889263538	0.16326372377291
416	8469.33260210656	0.171629096961995
417	8967.90654989987	0.181732584503299
418	9414.08433982271	0.190774275834432
419	9773.79828365888	0.198063797009912
420	10393.8444320217	0.210628891040085
421	10755.7971793791	0.217963781059213
422	11178.9560859803	0.226538999960561
423	11641.3870879479	0.2359100589334
424	11950.6276544071	0.24217674860765
425	12360.391024152	0.250480510004378
426	12779.1170701166	0.258965897994158
427	13179.9852914749	0.267089401233997
428	13348.7138312007	0.270508646676979
429	13684.2267177804	0.277307738937031
430	13650.269272209	0.276619599033645
431	13767.2427000124	0.278990038916648
432	13729.7425731026	0.278230107382504
433	13627.0140796776	0.276148337851525
434	13817.8170266969	0.280014916132612
435	13723.720462884	0.278108070689983
436	13977.5436600222	0.283251739991859
437	14389.3796867018	0.291597503309485
438	15046.2985612624	0.304909814741213
439	15965.7489675495	0.323542267892615
440	16855.3879516776	0.341570599361156
441	17840.8629338829	0.361541025511672
442	18562.7410597806	0.376169721382422
443	19103.7673192341	0.387133495354368
444	19185.7232736145	0.388794314110909
445	18881.394150207	0.38262715371191
446	18729.2120494658	0.37954321808781
447	18555.2016551628	0.376016937064344
448	18687.6340956714	0.378700650320252
449	19310.0746475804	0.391314266393152
450	20106.3186579464	0.407449969981711
451	21283.9463523584	0.431314327097536
452	22503.6976153197	0.456032308739706
453	24046.8387564945	0.487303712637441
454	25548.6015486547	0.517736593713037
455	26757.0114685696	0.542224745620465
456	27841.4678344123	0.564201006975223
457	28653.0613862078	0.580647765526209
458	28988.659549303	0.587448585895432
459	29226.4434435985	0.592267222376882
460	29300.4917981028	0.593767795422264
461	29698.5954725412	0.601835275748178
462	30428.4988026857	0.616626600555884
463	31922.8540216907	0.646909368847978
464	34604.3287711199	0.70124884415167
465	37916.7568558184	0.768374445144947
466	41413.1828396441	0.839228721673088
467	45023.6784053543	0.912394592307806
468	47523.2819659466	0.963048489376476
469	49218.6687390177	0.997405116342706
470	49346.7177303974	1
471	48019.9901920941	0.973114168493398
472	45176.5147290214	0.915491785610552
473	40698.264945513	0.824741073314447
474	35701.7987513953	0.723488823440087
475	30491.605350209	0.617905440373925
476	24989.6755716396	0.506410086039949
477	20117.4577744778	0.407675701642169
478	15705.0060697736	0.31825837243273
479	12402.6538841215	0.251336957239641
480	10033.7789799185	0.203332246629602
481	8285.41651680743	0.167902079365729
482	7044.25910553134	0.142750307001515
483	6086.65436115115	0.123344664875285
484	5328.9170287216	0.107989290348262
485	4734.33103679109	0.095940140591656
486	4222.63706519455	0.0855707787550259
487	3769.34996150711	0.0763850187990356
488	3542.88278430267	0.0717957130129501
489	3179.01249165777	0.0644219643751404
490	2921.38521466358	0.0592012062610603
491	2767.89474768241	0.0560907568929837
492	2656.38926599989	0.0538311236932292
493	2473.123533384	0.0501172853460234
494	2417.42553130354	0.0489885780146714
495	2335.97451426835	0.0473379916984711
496	2242.74541861552	0.0454487253006089
497	2223.40299023228	0.0450567553931286
498	2220.31740991349	0.0449942268104649
499	2163.25660636065	0.0438379026175452
500	2168.86756006732	0.0439516073169605
501	2229.68912174221	0.0451841424170088
502	2235.49635720504	0.0453018247215251
503	2314.04721245729	0.0468936399194762
504	2422.78270054081	0.0490971398295937
505	2502.77239605623	0.050718112797896
506	2597.56868607993	0.0526391380328795
507	2712.34363537705	0.0549650262494816
508	2845.88892917503	0.0576712912239343
509	3057.95327820039	0.0619687269760741
510	3167.23001338574	0.0641831951354839
511	3305.17415366038	0.0669786017322973
512	3448.15553398279	0.0698760868518463
513	3614.50577522297	0.0732471366174867
514	3818.92464754783	0.0773896385249426
515	3927.91721943647	0.0795983481798403
516	4039.49425742731	0.0818594314518916
517	4176.88981669704	0.0846437211795363
518	4214.36878253189	0.0854032238893136
519	4321.76688341848	0.0875796219523692
520	4414.78935708865	0.0894647012027946
521	4403.44874525962	0.0892348862860054
522	4478.5277619784	0.090756345466512
523	4478.60486508134	0.090757907943339
524	4520.22450193162	0.091601320408534
525	4409.30265277555	0.089353514389052
526	4415.56446153978	0.0894804085180281
527	4327.56208425635	0.0876970603779507
528	4326.12747302046	0.0876679883078744
529	4340.23764195969	0.0879539276689546
530	4239.30413013646	0.0859085330314698
531	4263.84201001873	0.0864057875807253
532	4192.98495885203	0.0849698855709134
533	4193.66500838905	0.0849836666199537
534	4225.87445941776	0.0856363838118991
535	4239.86599096937	0.0859199190133294
536	4404.28910250557	0.0892519159342698
537	4565.19790519823	0.0925126961866014
538	4791.08297395462	0.0970902056775162
539	4963.674205867	0.100587727698237
540	5207.27113485053	0.105524164004182
541	5542.3340573029	0.112314137843637
542	5941.75381347361	0.120408288266223
543	6270.16456545771	0.127063457385643
544	6639.52737641992	0.134548510656667
545	7165.95608433848	0.145216468570194
546	7540.09738198024	0.152798356785857
547	7988.19043738816	0.161878860535996
548	8636.65883882188	0.175019925053733
549	9095.59123712537	0.184320085619849
550	9761.18814703607	0.197808255462211
551	10394.2682525121	0.210637479665831
552	11074.5873017599	0.224423990310059
553	11304.7220389322	0.229087618363896
554	11811.7946000533	0.239363328369402
555	12184.7139132905	0.246920453349317
556	12348.1081217987	0.250231599784646
557	12603.7890083653	0.255412914739847
558	12782.3218482061	0.259030842092507
559	13143.789462803	0.266355901006694
560	13381.1026811006	0.271164999346206
561	13684.0577488959	0.277304314821056
562	13925.2803555976	0.282192636026523
563	14109.2839819446	0.285921427622193
564	14202.7837397881	0.287816178927727
565	14053.8529260429	0.284798129894378
566	13848.6041883606	0.280638810954389
567	13597.6527033125	0.275553336244214
568	13103.0245311017	0.265529808946752
569	12536.2967862612	0.254045200224916
570	12073.6380340395	0.244669525945029
571	11498.157277256	0.233007539428974
572	10914.6393297727	0.22118268107322
573	10498.0105937762	0.212739794592447
574	9986.74311279785	0.202379075491095
575	9650.75990584721	0.195570452295804
576	9519.94602219416	0.192919538726076
577	9255.15719495163	0.18755365342669
578	9162.87879317296	0.185683652623742
579	9132.32957876028	0.185064579748833
580	9193.67591994416	0.186307749386154
581	9334.07098830966	0.189152823482724
582	9593.7871005181	0.194415911366854
583	9906.95930638815	0.200762274818645
584	10283.9156975987	0.208401210264565
585	10742.7562018583	0.217699508618803
586	11335.0275438968	0.229701752522326
587	12008.0466890267	0.243340332271579
588	12584.9946507164	0.255032051361019
589	13260.7350851317	0.268725777418082
590	14218.1912088283	0.288128407779996
591	15162.9737106636	0.307274210080304
592	16248.558996801	0.329273348747812
593	17550.1592031823	0.355649980593774
594	18742.3166983723	0.379808780814354
595	19727.6131829216	0.399775589750511
596	20465.061399091	0.414719809955761
597	21264.7497735237	0.430925312797951
598	21452.2566999079	0.434725097971276
599	21518.4049596316	0.43606557739455
600	21631.7488482756	0.438362465492827
601	21781.2731887344	0.441392542209899
602	22329.6123114293	0.452504509690506
603	23262.1692432782	0.471402563598446
604	24358.248123803	0.493614352567129
605	25992.7197273153	0.526736547490855
606	27513.4892067856	0.557554594757523
607	29038.747835599	0.58846361361358
608	30028.4666824578	0.608520040715096
