# Supplementary material for: Interplay of structure and photophysics of individualized rod-shaped graphene quantum dots with up to 132 sp² carbon atoms
Source: Nat Commun. 2023 Aug 7;14:4728. doi: 10.1038/s41467-023-40376-w (PMC10406913; doi:10.1038/s41467-023-40376-w)
Supplement: Supplementary file 3 — Source Data [file 41467_2023_40376_MOESM3_ESM.zip › Fig1c-TRPL-IRF.txt]

Chan	Data
-57.64895838	0
-57.59528151	0
-57.54160464	0
-57.48792777	0
-57.4342509	0
-57.38057403	0
-57.32689716	0
-57.27322029	0
-57.21954342	0
-57.16586655	0
-57.11218968	0
-57.05851281	0
-57.00483594	0
-56.95115907	0
-56.8974822	0
-56.84380533	0
-56.79012846	0
-56.73645159	0
-56.68277472	0
-56.62909785	0
-56.57542098	0
-56.52174411	0
-56.46806724	0
-56.41439037	0
-56.3607135	0
-56.30703663	0
-56.25335976	0
-56.19968289	0
-56.14600602	0
-56.09232915	0
-56.03865228	0
-55.98497541	0
-55.93129854	0
-55.87762167	0
-55.8239448	0
-55.77026793	0
-55.71659106	0
-55.66291419	0
-55.60923732	0
-55.55556045	0
-55.50188358	0
-55.44820671	0
-55.39452984	0
-55.34085297	0
-55.2871761	0
-55.23349923	0
-55.17982236	0
-55.12614549	0
-55.07246862	0
-55.01879175	0
-54.96511488	0
-54.91143801	0
-54.85776114	0
-54.80408427	0
-54.7504074	0
-54.69673053	0
-54.64305366	0
-54.58937679	0
-54.53569992	0
-54.48202305	0
-54.42834618	0
-54.37466931	0
-54.32099244	0
-54.26731557	0
-54.2136387	0
-54.15996183	0
-54.10628496	0
-54.05260809	0
-53.99893122	0
-53.94525435	0
-53.89157748	0
-53.83790061	0
-53.78422374	0
-53.73054687	0
-53.67687	0
-53.62319313	0
-53.56951626	0
-53.51583939	0
-53.46216252	0
-53.40848565	0
-53.35480878	0
-53.30113191	0
-53.24745504	0
-53.19377817	0
-53.1401013	0
-53.08642443	0
-53.03274756	0
-52.97907069	0
-52.92539382	0
-52.87171695	0
-52.81804008	0
-52.76436321	0
-52.71068634	0
-52.65700947	0
-52.6033326	0
-52.54965573	0
-52.49597886	0
-52.44230199	0
-52.38862512	0
-52.33494825	0
-52.28127138	0
-52.22759451	0
-52.17391764	1
-52.12024077	1
-52.0665639	0
-52.01288703	1
-51.95921016	0
-51.90553329	0
-51.85185642	0
-51.79817955	0
-51.74450268	0
-51.69082581	0
-51.63714894	0
-51.58347207	1
-51.5297952	0
-51.47611833	0
-51.42244146	0
-51.36876459	0
-51.31508772	0
-51.26141085	0
-51.20773398	1
-51.15405711	1
-51.10038024	0
-51.04670337	0
-50.9930265	0
-50.93934963	0
-50.88567276	1
-50.83199589	0
-50.77831902	0
-50.72464215	0
-50.67096528	0
-50.61728841	0
-50.56361154	0
-50.50993467	0
-50.4562578	0
-50.40258093	0
-50.34890406	0
-50.29522719	0
-50.24155032	0
-50.18787345	0
-50.13419658	0
-50.08051971	1
-50.02684284	0
-49.97316597	0
-49.9194891	0
-49.86581223	0
-49.81213536	1
-49.75845849	0
-49.70478162	0
-49.65110475	0
-49.59742788	1
-49.54375101	0
-49.49007414	1
-49.43639727	1
-49.3827204	2
-49.32904353	0
-49.27536666	0
-49.22168979	0
-49.16801292	0
-49.11433605	0
-49.06065918	0
-49.00698231	0
-48.95330544	0
-48.89962857	0
-48.8459517	1
-48.79227483	0
-48.73859796	1
-48.68492109	0
-48.63124422	1
-48.57756735	0
-48.52389048	0
-48.47021361	3
-48.41653674	0
-48.36285987	1
-48.309183	0
-48.25550613	0
-48.20182926	0
-48.14815239	0
-48.09447552	0
-48.04079865	1
-47.98712178	0
-47.93344491	0
-47.87976804	0
-47.82609117	1
-47.7724143	0
-47.71873743	0
-47.66506056	0
-47.61138369	0
-47.55770682	0
-47.50402995	0
-47.45035308	1
-47.39667621	0
-47.34299934	0
-47.28932247	2
-47.2356456	0
-47.18196873	2
-47.12829186	0
-47.07461499	0
-47.02093812	1
-46.96726125	0
-46.91358438	0
-46.85990751	0
-46.80623064	0
-46.75255377	0
-46.6988769	0
-46.64520003	0
-46.59152316	0
-46.53784629	0
-46.48416942	1
-46.43049255	0
-46.37681568	0
-46.32313881	0
-46.26946194	0
-46.21578507	0
-46.1621082	1
-46.10843133	0
-46.05475446	0
-46.00107759	0
-45.94740072	0
-45.89372385	0
-45.84004698	0
-45.78637011	0
-45.73269324	0
-45.67901637	0
-45.6253395	0
-45.57166263	0
-45.51798576	1
-45.46430889	0
-45.41063202	0
-45.35695515	0
-45.30327828	0
-45.24960141	0
-45.19592454	2
-45.14224767	0
-45.0885708	0
-45.03489393	0
-44.98121706	1
-44.92754019	0
-44.87386332	0
-44.82018645	0
-44.76650958	0
-44.71283271	0
-44.65915584	0
-44.60547897	0
-44.5518021	0
-44.49812523	0
-44.44444836	0
-44.39077149	1
-44.33709462	0
-44.28341775	0
-44.22974088	0
-44.17606401	1
-44.12238714	1
-44.06871027	0
-44.0150334	0
-43.96135653	0
-43.90767966	0
-43.85400279	0
-43.80032592	0
-43.74664905	0
-43.69297218	0
-43.63929531	0
-43.58561844	0
-43.53194157	0
-43.4782647	0
-43.42458783	0
-43.37091096	0
-43.31723409	0
-43.26355722	0
-43.20988035	1
-43.15620348	1
-43.10252661	0
-43.04884974	0
-42.99517287	0
-42.941496	1
-42.88781913	0
-42.83414226	0
-42.78046539	0
-42.72678852	0
-42.67311165	0
-42.61943478	1
-42.56575791	0
-42.51208104	1
-42.45840417	0
-42.4047273	0
-42.35105043	0
-42.29737356	0
-42.24369669	0
-42.19001982	0
-42.13634295	0
-42.08266608	0
-42.02898921	0
-41.97531234	0
-41.92163547	0
-41.8679586	0
-41.81428173	0
-41.76060486	1
-41.70692799	0
-41.65325112	0
-41.59957425	0
-41.54589738	0
-41.49222051	0
-41.43854364	0
-41.38486677	0
-41.3311899	1
-41.27751303	0
-41.22383616	0
-41.17015929	0
-41.11648242	0
-41.06280555	0
-41.00912868	0
-40.95545181	0
-40.90177494	0
-40.84809807	0
-40.7944212	0
-40.74074433	0
-40.68706746	0
-40.63339059	0
-40.57971372	0
-40.52603685	0
-40.47235998	0
-40.41868311	0
-40.36500624	0
-40.31132937	0
-40.2576525	0
-40.20397563	1
-40.15029876	0
-40.09662189	0
-40.04294502	3
-39.98926815	1
-39.93559128	0
-39.88191441	0
-39.82823754	1
-39.77456067	0
-39.7208838	0
-39.66720693	0
-39.61353006	0
-39.55985319	0
-39.50617632	0
-39.45249945	1
-39.39882258	0
-39.34514571	0
-39.29146884	1
-39.23779197	0
-39.1841151	0
-39.13043823	0
-39.07676136	0
-39.02308449	0
-38.96940762	0
-38.91573075	0
-38.86205388	0
-38.80837701	0
-38.75470014	0
-38.70102327	0
-38.6473464	1
-38.59366953	0
-38.53999266	0
-38.48631579	0
-38.43263892	0
-38.37896205	0
-38.32528518	0
-38.27160831	0
-38.21793144	0
-38.16425457	0
-38.1105777	2
-38.05690083	0
-38.00322396	0
-37.94954709	0
-37.89587022	0
-37.84219335	0
-37.78851648	1
-37.73483961	0
-37.68116274	0
-37.62748587	2
-37.573809	0
-37.52013213	0
-37.46645526	0
-37.41277839	0
-37.35910152	0
-37.30542465	0
-37.25174778	0
-37.19807091	0
-37.14439404	1
-37.09071717	0
-37.0370403	0
-36.98336343	0
-36.92968656	0
-36.87600969	0
-36.82233282	1
-36.76865595	0
-36.71497908	0
-36.66130221	0
-36.60762534	0
-36.55394847	0
-36.5002716	0
-36.44659473	0
-36.39291786	1
-36.33924099	0
-36.28556412	1
-36.23188725	0
-36.17821038	0
-36.12453351	1
-36.07085664	0
-36.01717977	0
-35.9635029	1
-35.90982603	0
-35.85614916	0
-35.80247229	0
-35.74879542	0
-35.69511855	0
-35.64144168	0
-35.58776481	0
-35.53408794	0
-35.48041107	0
-35.4267342	0
-35.37305733	0
-35.31938046	0
-35.26570359	0
-35.21202672	2
-35.15834985	0
-35.10467298	0
-35.05099611	0
-34.99731924	0
-34.94364237	1
-34.8899655	0
-34.83628863	0
-34.78261176	0
-34.72893489	0
-34.67525802	0
-34.62158115	0
-34.56790428	1
-34.51422741	0
-34.46055054	0
-34.40687367	0
-34.3531968	1
-34.29951993	0
-34.24584306	0
-34.19216619	0
-34.13848932	0
-34.08481245	1
-34.03113558	0
-33.97745871	0
-33.92378184	0
-33.87010497	0
-33.8164281	0
-33.76275123	0
-33.70907436	0
-33.65539749	1
-33.60172062	0
-33.54804375	0
-33.49436688	0
-33.44069001	0
-33.38701314	0
-33.33333627	0
-33.2796594	0
-33.22598253	0
-33.17230566	1
-33.11862879	0
-33.06495192	2
-33.01127505	0
-32.95759818	1
-32.90392131	0
-32.85024444	0
-32.79656757	0
-32.7428907	1
-32.68921383	0
-32.63553696	0
-32.58186009	0
-32.52818322	0
-32.47450635	0
-32.42082948	1
-32.36715261	0
-32.31347574	0
-32.25979887	0
-32.206122	0
-32.15244513	0
-32.09876826	0
-32.04509139	0
-31.99141452	0
-31.93773765	1
-31.88406078	0
-31.83038391	1
-31.77670704	1
-31.72303017	0
-31.6693533	0
-31.61567643	0
-31.56199956	0
-31.50832269	1
-31.45464582	0
-31.40096895	0
-31.34729208	0
-31.29361521	0
-31.23993834	0
-31.18626147	0
-31.1325846	0
-31.07890773	0
-31.02523086	0
-30.97155399	0
-30.91787712	0
-30.86420025	0
-30.81052338	0
-30.75684651	0
-30.70316964	0
-30.64949277	0
-30.5958159	1
-30.54213903	0
-30.48846216	0
-30.43478529	0
-30.38110842	0
-30.32743155	0
-30.27375468	0
-30.22007781	2
-30.16640094	0
-30.11272407	2
-30.0590472	1
-30.00537033	0
-29.95169346	0
-29.89801659	0
-29.84433972	0
-29.79066285	1
-29.73698598	0
-29.68330911	0
-29.62963224	0
-29.57595537	1
-29.5222785	1
-29.46860163	0
-29.41492476	0
-29.36124789	0
-29.30757102	1
-29.25389415	0
-29.20021728	1
-29.14654041	1
-29.09286354	1
-29.03918667	0
-28.9855098	0
-28.93183293	1
-28.87815606	1
-28.82447919	0
-28.77080232	0
-28.71712545	1
-28.66344858	0
-28.60977171	1
-28.55609484	1
-28.50241797	2
-28.4487411	0
-28.39506423	0
-28.34138736	0
-28.28771049	0
-28.23403362	0
-28.18035675	0
-28.12667988	1
-28.07300301	1
-28.01932614	0
-27.96564927	0
-27.9119724	0
-27.85829553	0
-27.80461866	0
-27.75094179	0
-27.69726492	0
-27.64358805	0
-27.58991118	0
-27.53623431	0
-27.48255744	0
-27.42888057	0
-27.3752037	1
-27.32152683	0
-27.26784996	0
-27.21417309	0
-27.16049622	0
-27.10681935	1
-27.05314248	0
-26.99946561	0
-26.94578874	0
-26.89211187	0
-26.838435	0
-26.78475813	0
-26.73108126	0
-26.67740439	0
-26.62372752	0
-26.57005065	0
-26.51637378	0
-26.46269691	0
-26.40902004	0
-26.35534317	2
-26.3016663	0
-26.24798943	0
-26.19431256	0
-26.14063569	0
-26.08695882	0
-26.03328195	0
-25.97960508	1
-25.92592821	0
-25.87225134	0
-25.81857447	1
-25.7648976	0
-25.71122073	0
-25.65754386	0
-25.60386699	0
-25.55019012	0
-25.49651325	0
-25.44283638	0
-25.38915951	0
-25.33548264	1
-25.28180577	0
-25.2281289	0
-25.17445203	0
-25.12077516	1
-25.06709829	0
-25.01342142	1
-24.95974455	0
-24.90606768	0
-24.85239081	1
-24.79871394	0
-24.74503707	0
-24.6913602	1
-24.63768333	0
-24.58400646	1
-24.53032959	0
-24.47665272	0
-24.42297585	1
-24.36929898	0
-24.31562211	1
-24.26194524	0
-24.20826837	2
-24.1545915	0
-24.10091463	0
-24.04723776	1
-23.99356089	0
-23.93988402	0
-23.88620715	0
-23.83253028	0
-23.77885341	0
-23.72517654	0
-23.67149967	0
-23.6178228	0
-23.56414593	1
-23.51046906	0
-23.45679219	0
-23.40311532	0
-23.34943845	0
-23.29576158	0
-23.24208471	0
-23.18840784	0
-23.13473097	0
-23.0810541	0
-23.02737723	0
-22.97370036	0
-22.92002349	0
-22.86634662	0
-22.81266975	0
-22.75899288	0
-22.70531601	0
-22.65163914	0
-22.59796227	0
-22.5442854	0
-22.49060853	0
-22.43693166	0
-22.38325479	0
-22.32957792	0
-22.27590105	0
-22.22222418	0
-22.16854731	0
-22.11487044	0
-22.06119357	0
-22.0075167	0
-21.95383983	0
-21.90016296	1
-21.84648609	0
-21.79280922	0
-21.73913235	0
-21.68545548	0
-21.63177861	0
-21.57810174	2
-21.52442487	0
-21.470748	0
-21.41707113	0
-21.36339426	0
-21.30971739	0
-21.25604052	0
-21.20236365	1
-21.14868678	0
-21.09500991	1
-21.04133304	0
-20.98765617	1
-20.9339793	0
-20.88030243	1
-20.82662556	1
-20.77294869	1
-20.71927182	1
-20.66559495	0
-20.61191808	0
-20.55824121	0
-20.50456434	0
-20.45088747	0
-20.3972106	0
-20.34353373	0
-20.28985686	1
-20.23617999	0
-20.18250312	0
-20.12882625	0
-20.07514938	0
-20.02147251	0
-19.96779564	0
-19.91411877	0
-19.8604419	0
-19.80676503	0
-19.75308816	0
-19.69941129	0
-19.64573442	0
-19.59205755	0
-19.53838068	0
-19.48470381	0
-19.43102694	0
-19.37735007	0
-19.3236732	0
-19.26999633	0
-19.21631946	0
-19.16264259	1
-19.10896572	0
-19.05528885	0
-19.00161198	0
-18.94793511	0
-18.89425824	0
-18.84058137	0
-18.7869045	1
-18.73322763	0
-18.67955076	0
-18.62587389	0
-18.57219702	0
-18.51852015	0
-18.46484328	0
-18.41116641	0
-18.35748954	0
-18.30381267	0
-18.2501358	2
-18.19645893	0
-18.14278206	0
-18.08910519	0
-18.03542832	0
-17.98175145	1
-17.92807458	0
-17.87439771	0
-17.82072084	0
-17.76704397	0
-17.7133671	0
-17.65969023	2
-17.60601336	0
-17.55233649	2
-17.49865962	0
-17.44498275	0
-17.39130588	0
-17.33762901	0
-17.28395214	0
-17.23027527	0
-17.1765984	0
-17.12292153	1
-17.06924466	0
-17.01556779	1
-16.96189092	0
-16.90821405	1
-16.85453718	0
-16.80086031	0
-16.74718344	0
-16.69350657	0
-16.6398297	0
-16.58615283	0
-16.53247596	0
-16.47879909	0
-16.42512222	0
-16.37144535	0
-16.31776848	0
-16.26409161	0
-16.21041474	0
-16.15673787	0
-16.103061	1
-16.04938413	0
-15.99570726	0
-15.94203039	1
-15.88835352	0
-15.83467665	0
-15.78099978	1
-15.72732291	0
-15.67364604	0
-15.61996917	2
-15.5662923	0
-15.51261543	0
-15.45893856	0
-15.40526169	1
-15.35158482	0
-15.29790795	0
-15.24423108	1
-15.19055421	0
-15.13687734	0
-15.08320047	0
-15.0295236	0
-14.97584673	0
-14.92216986	0
-14.86849299	0
-14.81481612	2
-14.76113925	0
-14.70746238	0
-14.65378551	0
-14.60010864	0
-14.54643177	0
-14.4927549	0
-14.43907803	0
-14.38540116	0
-14.33172429	0
-14.27804742	0
-14.22437055	0
-14.17069368	0
-14.11701681	1
-14.06333994	0
-14.00966307	0
-13.9559862	0
-13.90230933	0
-13.84863246	0
-13.79495559	0
-13.74127872	0
-13.68760185	2
-13.63392498	0
-13.58024811	1
-13.52657124	0
-13.47289437	1
-13.4192175	1
-13.36554063	0
-13.31186376	0
-13.25818689	0
-13.20451002	1
-13.15083315	0
-13.09715628	0
-13.04347941	0
-12.98980254	0
-12.93612567	0
-12.8824488	0
-12.82877193	0
-12.77509506	0
-12.72141819	0
-12.66774132	0
-12.61406445	0
-12.56038758	2
-12.50671071	0
-12.45303384	0
-12.39935697	0
-12.3456801	1
-12.29200323	0
-12.23832636	0
-12.18464949	1
-12.13097262	1
-12.07729575	0
-12.02361888	0
-11.96994201	0
-11.91626514	0
-11.86258827	0
-11.8089114	2
-11.75523453	0
-11.70155766	0
-11.64788079	0
-11.59420392	0
-11.54052705	0
-11.48685018	0
-11.43317331	0
-11.37949644	0
-11.32581957	0
-11.2721427	1
-11.21846583	0
-11.16478896	0
-11.11111209	1
-11.05743522	0
-11.00375835	0
-10.95008148	0
-10.89640461	0
-10.84272774	0
-10.78905087	0
-10.735374	0
-10.68169713	1
-10.62802026	0
-10.57434339	0
-10.52066652	0
-10.46698965	1
-10.41331278	1
-10.35963591	1
-10.30595904	1
-10.25228217	0
-10.1986053	1
-10.14492843	0
-10.09125156	0
-10.03757469	0
-9.98389782	0
-9.93022095	1
-9.87654408	0
-9.82286721	0
-9.76919034	0
-9.71551347	0
-9.6618366	0
-9.60815973	0
-9.55448286	1
-9.50080599	0
-9.44712912	0
-9.39345225	0
-9.33977538	0
-9.28609851	0
-9.23242164	0
-9.17874477	1
-9.1250679	0
-9.07139103	1
-9.01771416	0
-8.96403729	0
-8.91036042	0
-8.85668355	0
-8.80300668	0
-8.74932981	0
-8.69565294	0
-8.64197607	0
-8.5882992	0
-8.53462233	0
-8.48094546	0
-8.42726859	0
-8.37359172	0
-8.31991485	0
-8.26623798	0
-8.21256111	0
-8.15888424	0
-8.10520737	0
-8.0515305	0
-7.99785363	1
-7.94417676	0
-7.89049989	0
-7.83682302	0
-7.78314615	0
-7.72946928	0
-7.67579241	0
-7.62211554	0
-7.56843867	1
-7.5147618	0
-7.46108493	0
-7.40740806	0
-7.35373119	1
-7.30005432	0
-7.24637745	0
-7.19270058	0
-7.13902371	1
-7.08534684	0
-7.03166997	0
-6.9779931	0
-6.92431623	0
-6.87063936	0
-6.81696249	0
-6.76328562	0
-6.70960875	0
-6.65593188	0
-6.60225501	0
-6.54857814	0
-6.49490127	0
-6.4412244	0
-6.38754753	0
-6.33387066	0
-6.28019379	1
-6.22651692	0
-6.17284005	0
-6.11916318	1
-6.06548631	0
-6.01180944	0
-5.95813257	0
-5.9044557	0
-5.85077883	0
-5.79710196	0
-5.74342509	1
-5.68974822	1
-5.63607135	0
-5.58239448	0
-5.52871761	0
-5.47504074	1
-5.42136387	0
-5.367687	1
-5.31401013	1
-5.26033326	0
-5.20665639	0
-5.15297952	0
-5.09930265	0
-5.04562578	2
-4.99194891	0
-4.93827204	1
-4.88459517	0
-4.8309183	0
-4.77724143	0
-4.72356456	0
-4.66988769	0
-4.61621082	0
-4.56253395	0
-4.50885708	0
-4.45518021	0
-4.40150334	0
-4.34782647	1
-4.2941496	0
-4.24047273	0
-4.18679586	0
-4.13311899	0
-4.07944212	0
-4.02576525	0
-3.97208838	0
-3.91841151	0
-3.86473464	0
-3.81105777	1
-3.7573809	0
-3.70370403	1
-3.65002716	0
-3.59635029	0
-3.54267342	0
-3.48899655	0
-3.43531968	0
-3.38164281	0
-3.32796594	0
-3.27428907	0
-3.2206122	0
-3.16693533	0
-3.11325846	1
-3.05958159	0
-3.00590472	0
-2.95222785	0
-2.89855098	0
-2.84487411	0
-2.79119724	1
-2.73752037	0
-2.6838435	0
-2.63016663	0
-2.57648976	1
-2.52281289	0
-2.46913602	0
-2.41545915	0
-2.36178228	0
-2.30810541	0
-2.25442854	1
-2.20075167	0
-2.1470748	0
-2.09339793	0
-2.03972106	0
-1.98604419	0
-1.93236732	0
-1.87869045	0
-1.82501358	1
-1.77133671	0
-1.71765984	0
-1.66398297	0
-1.6103061	1
-1.55662923	0
-1.50295236	0
-1.44927549	0
-1.39559862	0
-1.34192175	1
-1.28824488	0
-1.23456801	0
-1.18089114	1
-1.12721427	0
-1.0735374	1
-1.01986053	3
-0.96618366	2
-0.91250679	1
-0.85882992	3
-0.80515305	2
-0.75147618	1
-0.69779931	4
-0.64412244	5
-0.59044557	3
-0.5367687	2
-0.48309183	0
-0.42941496	1
-0.37573809	3
-0.32206122	5
-0.26838435	3
-0.21470748	4
-0.16103061	7
-0.10735374	2
-0.05367687	5
0	6
0.05367687	15
0.10735374	19
0.16103061	23
0.21470748	38
0.26838435	35
0.32206122	65
0.37573809	91
0.42941496	114
0.48309183	157
0.5367687	240
0.59044557	362
0.64412244	461
0.69779931	719
0.75147618	1123
0.80515305	1639
0.85882992	2211
0.91250679	2997
0.96618366	3864
1.01986053	4866
1.0735374	5973
1.12721427	6942
1.18089114	8150
1.23456801	9156
1.28824488	9866
1.34192175	10774
1.39559862	11405
1.44927549	11759
1.50295236	12000
1.55662923	11989
1.6103061	11789
1.66398297	11638
1.71765984	11272
1.77133671	11018
1.82501358	10297
1.87869045	9880
1.93236732	9011
1.98604419	8473
2.03972106	7546
2.09339793	6920
2.1470748	6280
2.20075167	5476
2.25442854	4596
2.30810541	3955
2.36178228	3404
2.41545915	2934
2.46913602	2309
2.52281289	1974
2.57648976	1721
2.63016663	1357
2.6838435	1194
2.73752037	1031
2.79119724	925
2.84487411	844
2.89855098	726
2.95222785	645
3.00590472	640
3.05958159	606
3.11325846	643
3.16693533	584
3.2206122	620
3.27428907	537
3.32796594	586
3.38164281	557
3.43531968	581
3.48899655	540
3.54267342	496
3.59635029	515
3.65002716	535
3.70370403	490
3.7573809	471
3.81105777	511
3.86473464	485
3.91841151	475
3.97208838	447
4.02576525	461
4.07944212	423
4.13311899	438
4.18679586	445
4.24047273	421
4.2941496	420
4.34782647	425
4.40150334	387
4.45518021	397
4.50885708	339
4.56253395	314
4.61621082	315
4.66988769	308
4.72356456	289
4.77724143	289
4.8309183	298
4.88459517	242
4.93827204	242
4.99194891	254
5.04562578	217
5.09930265	228
5.15297952	203
5.20665639	211
5.26033326	164
5.31401013	152
5.367687	135
5.42136387	142
5.47504074	153
5.52871761	127
5.58239448	141
5.63607135	104
5.68974822	109
5.74342509	77
5.79710196	96
5.85077883	83
5.9044557	68
5.95813257	77
6.01180944	65
6.06548631	87
6.11916318	67
6.17284005	65
6.22651692	54
6.28019379	47
6.33387066	39
6.38754753	42
6.4412244	49
6.49490127	42
6.54857814	47
6.60225501	45
6.65593188	52
6.70960875	42
6.76328562	40
6.81696249	41
6.87063936	55
6.92431623	38
6.9779931	54
7.03166997	54
7.08534684	61
7.13902371	38
7.19270058	41
7.24637745	36
7.30005432	44
7.35373119	43
7.40740806	41
7.46108493	48
7.5147618	46
7.56843867	41
7.62211554	42
7.67579241	49
7.72946928	38
7.78314615	37
7.83682302	39
7.89049989	37
7.94417676	52
7.99785363	42
8.0515305	33
8.10520737	42
8.15888424	45
8.21256111	29
8.26623798	30
8.31991485	29
8.37359172	36
8.42726859	27
8.48094546	30
8.53462233	35
8.5882992	31
8.64197607	32
8.69565294	23
8.74932981	25
8.80300668	26
8.85668355	22
8.91036042	21
8.96403729	25
9.01771416	36
9.07139103	20
9.1250679	15
9.17874477	28
9.23242164	22
9.28609851	31
9.33977538	15
9.39345225	21
9.44712912	16
9.50080599	12
9.55448286	17
9.60815973	13
9.6618366	13
9.71551347	20
9.76919034	13
9.82286721	17
9.87654408	8
9.93022095	13
9.98389782	13
10.03757469	9
10.09125156	5
10.14492843	5
10.1986053	5
10.25228217	2
10.30595904	4
10.35963591	3
10.41331278	5
10.46698965	4
10.52066652	8
10.57434339	2
10.62802026	7
10.68169713	4
10.735374	4
10.78905087	5
10.84272774	2
10.89640461	3
10.95008148	4
11.00375835	2
11.05743522	2
11.11111209	4
11.16478896	2
11.21846583	4
11.2721427	3
11.32581957	1
11.37949644	3
11.43317331	2
11.48685018	4
11.54052705	2
11.59420392	3
11.64788079	2
11.70155766	2
11.75523453	4
11.8089114	2
11.86258827	2
11.91626514	1
11.96994201	2
12.02361888	4
12.07729575	0
12.13097262	2
12.18464949	1
12.23832636	0
12.29200323	2
12.3456801	3
12.39935697	1
12.45303384	0
12.50671071	0
12.56038758	3
12.61406445	0
12.66774132	1
12.72141819	2
12.77509506	0
12.82877193	0
12.8824488	1
12.93612567	2
12.98980254	1
13.04347941	1
13.09715628	2
13.15083315	1
13.20451002	1
13.25818689	0
13.31186376	0
13.36554063	1
13.4192175	1
13.47289437	3
13.52657124	0
13.58024811	0
13.63392498	1
13.68760185	0
13.74127872	0
13.79495559	1
13.84863246	2
13.90230933	1
13.9559862	0
14.00966307	0
14.06333994	3
14.11701681	1
14.17069368	1
14.22437055	0
14.27804742	1
14.33172429	0
14.38540116	0
14.43907803	1
14.4927549	0
14.54643177	3
14.60010864	1
14.65378551	1
14.70746238	0
14.76113925	1
14.81481612	1
14.86849299	0
14.92216986	2
14.97584673	2
15.0295236	0
15.08320047	0
15.13687734	1
15.19055421	0
15.24423108	0
15.29790795	2
15.35158482	1
15.40526169	0
15.45893856	2
15.51261543	0
15.5662923	0
15.61996917	0
15.67364604	1
15.72732291	0
15.78099978	1
15.83467665	1
15.88835352	1
15.94203039	0
15.99570726	0
16.04938413	1
16.103061	0
16.15673787	4
16.21041474	0
16.26409161	0
16.31776848	0
16.37144535	0
16.42512222	0
16.47879909	0
16.53247596	2
16.58615283	0
16.6398297	0
16.69350657	0
16.74718344	0
16.80086031	0
16.85453718	2
16.90821405	1
16.96189092	0
17.01556779	0
17.06924466	0
17.12292153	0
17.1765984	1
17.23027527	1
17.28395214	0
17.33762901	1
17.39130588	2
17.44498275	1
17.49865962	0
17.55233649	0
17.60601336	0
17.65969023	1
17.7133671	0
17.76704397	0
17.82072084	0
17.87439771	0
17.92807458	1
17.98175145	1
18.03542832	0
18.08910519	0
18.14278206	0
18.19645893	0
18.2501358	1
18.30381267	0
18.35748954	1
18.41116641	0
18.46484328	0
18.51852015	1
18.57219702	1
18.62587389	1
18.67955076	1
18.73322763	0
18.7869045	0
18.84058137	0
18.89425824	0
18.94793511	1
19.00161198	0
19.05528885	1
19.10896572	1
19.16264259	0
19.21631946	0
19.26999633	0
19.3236732	3
19.37735007	0
19.43102694	1
19.48470381	0
19.53838068	0
19.59205755	1
19.64573442	0
19.69941129	0
19.75308816	1
19.80676503	2
19.8604419	0
19.91411877	0
19.96779564	0
20.02147251	0
20.07514938	0
20.12882625	0
20.18250312	0
20.23617999	0
20.28985686	0
20.34353373	1
20.3972106	2
20.45088747	3
20.50456434	1
20.55824121	1
20.61191808	1
20.66559495	2
20.71927182	1
20.77294869	2
20.82662556	0
20.88030243	1
20.9339793	1
20.98765617	2
21.04133304	0
21.09500991	0
21.14868678	3
21.20236365	1
21.25604052	0
21.30971739	0
21.36339426	0
21.41707113	1
21.470748	1
21.52442487	0
21.57810174	0
21.63177861	0
21.68545548	0
21.73913235	1
21.79280922	1
21.84648609	0
21.90016296	0
21.95383983	0
22.0075167	0
22.06119357	0
22.11487044	1
22.16854731	2
22.22222418	0
22.27590105	0
22.32957792	0
22.38325479	1
22.43693166	0
22.49060853	0
22.5442854	0
22.59796227	1
22.65163914	0
22.70531601	0
22.75899288	0
22.81266975	0
22.86634662	0
22.92002349	2
22.97370036	1
23.02737723	0
23.0810541	1
23.13473097	2
23.18840784	0
23.24208471	2
23.29576158	1
23.34943845	0
23.40311532	0
23.45679219	1
23.51046906	0
23.56414593	2
23.6178228	1
23.67149967	2
23.72517654	1
23.77885341	1
23.83253028	0
23.88620715	0
23.93988402	1
23.99356089	1
24.04723776	1
24.10091463	1
24.1545915	2
24.20826837	1
24.26194524	0
24.31562211	0
24.36929898	0
24.42297585	2
24.47665272	0
24.53032959	0
24.58400646	0
24.63768333	1
24.6913602	0
24.74503707	0
24.79871394	0
24.85239081	0
24.90606768	1
24.95974455	0
25.01342142	1
25.06709829	0
25.12077516	1
25.17445203	0
25.2281289	3
25.28180577	0
25.33548264	0
25.38915951	1
25.44283638	1
25.49651325	1
25.55019012	0
25.60386699	0
25.65754386	0
25.71122073	1
25.7648976	1
25.81857447	0
25.87225134	1
25.92592821	0
25.97960508	0
26.03328195	1
26.08695882	1
26.14063569	1
26.19431256	0
26.24798943	0
26.3016663	0
26.35534317	1
26.40902004	0
26.46269691	1
26.51637378	1
26.57005065	0
26.62372752	2
26.67740439	1
26.73108126	0
26.78475813	0
26.838435	0
26.89211187	1
26.94578874	0
26.99946561	3
27.05314248	0
27.10681935	0
27.16049622	2
27.21417309	1
27.26784996	1
27.32152683	2
27.3752037	0
27.42888057	2
27.48255744	1
27.53623431	1
27.58991118	0
27.64358805	1
27.69726492	0
27.75094179	0
27.80461866	1
27.85829553	1
27.9119724	1
27.96564927	0
28.01932614	1
28.07300301	0
28.12667988	0
28.18035675	1
28.23403362	1
28.28771049	0
28.34138736	0
28.39506423	1
28.4487411	0
28.50241797	0
28.55609484	1
28.60977171	3
28.66344858	1
28.71712545	0
28.77080232	0
28.82447919	1
28.87815606	1
28.93183293	0
28.9855098	0
29.03918667	1
29.09286354	1
29.14654041	0
29.20021728	3
29.25389415	0
29.30757102	1
29.36124789	1
29.41492476	1
29.46860163	0
29.5222785	0
29.57595537	1
29.62963224	0
29.68330911	2
29.73698598	1
29.79066285	0
29.84433972	2
29.89801659	0
29.95169346	0
30.00537033	1
30.0590472	0
30.11272407	2
30.16640094	1
30.22007781	0
30.27375468	2
30.32743155	1
30.38110842	1
30.43478529	0
30.48846216	1
30.54213903	3
30.5958159	1
30.64949277	1
30.70316964	0
30.75684651	0
30.81052338	0
30.86420025	0
30.91787712	2
30.97155399	0
31.02523086	0
31.07890773	0
31.1325846	0
31.18626147	2
31.23993834	2
31.29361521	1
31.34729208	1
31.40096895	1
31.45464582	1
31.50832269	0
31.56199956	0
31.61567643	0
31.6693533	1
31.72303017	2
31.77670704	0
31.83038391	2
31.88406078	0
31.93773765	1
31.99141452	0
32.04509139	2
32.09876826	0
32.15244513	0
32.206122	0
32.25979887	2
32.31347574	0
32.36715261	0
32.42082948	0
32.47450635	1
32.52818322	1
32.58186009	0
32.63553696	2
32.68921383	0
32.7428907	1
32.79656757	0
32.85024444	0
32.90392131	2
32.95759818	0
33.01127505	2
33.06495192	1
33.11862879	0
33.17230566	0
33.22598253	1
33.2796594	0
33.33333627	1
33.38701314	2
33.44069001	1
33.49436688	0
33.54804375	0
33.60172062	1
33.65539749	0
33.70907436	0
33.76275123	1
33.8164281	2
33.87010497	0
33.92378184	0
33.97745871	0
34.03113558	1
34.08481245	2
34.13848932	1
34.19216619	2
34.24584306	0
34.29951993	1
34.3531968	0
34.40687367	0
34.46055054	0
34.51422741	0
34.56790428	1
34.62158115	0
34.67525802	0
34.72893489	1
34.78261176	0
34.83628863	0
34.8899655	1
34.94364237	0
34.99731924	0
35.05099611	0
35.10467298	0
35.15834985	0
35.21202672	0
35.26570359	1
35.31938046	0
35.37305733	0
35.4267342	0
35.48041107	0
35.53408794	0
35.58776481	0
35.64144168	0
35.69511855	1
35.74879542	1
35.80247229	2
35.85614916	0
35.90982603	0
35.9635029	1
36.01717977	1
36.07085664	0
36.12453351	0
36.17821038	0
36.23188725	0
36.28556412	0
36.33924099	0
36.39291786	0
36.44659473	3
36.5002716	0
36.55394847	0
36.60762534	2
36.66130221	2
36.71497908	1
36.76865595	1
36.82233282	0
36.87600969	0
36.92968656	2
36.98336343	1
37.0370403	2
37.09071717	0
37.14439404	0
37.19807091	0
37.25174778	0
37.30542465	0
37.35910152	0
37.41277839	1
37.46645526	0
37.52013213	0
37.573809	1
37.62748587	0
37.68116274	2
37.73483961	0
37.78851648	1
37.84219335	0
37.89587022	1
37.94954709	0
38.00322396	0
38.05690083	0
38.1105777	0
38.16425457	0
38.21793144	1
38.27160831	0
38.32528518	0
38.37896205	1
38.43263892	0
38.48631579	1
38.53999266	0
38.59366953	1
38.6473464	1
38.70102327	0
38.75470014	1
38.80837701	0
38.86205388	0
38.91573075	0
38.96940762	0
39.02308449	1
39.07676136	0
39.13043823	0
39.1841151	1
39.23779197	0
39.29146884	0
39.34514571	0
39.39882258	0
39.45249945	0
39.50617632	1
39.55985319	0
39.61353006	0
39.66720693	1
39.7208838	0
39.77456067	0
39.82823754	1
39.88191441	0
39.93559128	0
39.98926815	0
40.04294502	1
40.09662189	1
40.15029876	2
40.20397563	0
40.2576525	1
40.31132937	0
40.36500624	0
40.41868311	0
40.47235998	1
40.52603685	0
40.57971372	0
40.63339059	1
40.68706746	0
40.74074433	0
40.7944212	1
40.84809807	0
40.90177494	0
40.95545181	1
41.00912868	0
41.06280555	0
41.11648242	0
41.17015929	0
41.22383616	0
41.27751303	0
41.3311899	2
41.38486677	1
41.43854364	1
41.49222051	0
41.54589738	1
41.59957425	1
41.65325112	0
41.70692799	0
41.76060486	0
41.81428173	2
41.8679586	1
41.92163547	0
41.97531234	0
42.02898921	0
42.08266608	0
42.13634295	0
42.19001982	0
42.24369669	0
42.29737356	0
42.35105043	0
42.4047273	0
42.45840417	2
42.51208104	2
42.56575791	0
42.61943478	0
42.67311165	0
42.72678852	0
42.78046539	1
42.83414226	1
42.88781913	1
42.941496	0
42.99517287	0
43.04884974	0
43.10252661	0
43.15620348	1
43.20988035	0
43.26355722	1
43.31723409	2
43.37091096	0
43.42458783	1
43.4782647	0
43.53194157	0
43.58561844	1
43.63929531	0
43.69297218	0
43.74664905	0
43.80032592	1
43.85400279	0
43.90767966	0
43.96135653	0
44.0150334	0
44.06871027	0
44.12238714	0
44.17606401	0
44.22974088	1
44.28341775	0
44.33709462	0
44.39077149	0
44.44444836	0
44.49812523	0
44.5518021	0
44.60547897	1
44.65915584	0
44.71283271	0
44.76650958	1
44.82018645	0
44.87386332	0
44.92754019	0
44.98121706	0
45.03489393	0
45.0885708	0
45.14224767	0
45.19592454	0
45.24960141	0
45.30327828	1
45.35695515	0
45.41063202	1
45.46430889	0
45.51798576	1
45.57166263	0
45.6253395	0
45.67901637	0
45.73269324	2
45.78637011	0
45.84004698	0
45.89372385	0
45.94740072	1
46.00107759	0
46.05475446	0
46.10843133	0
46.1621082	0
46.21578507	2
46.26946194	0
46.32313881	0
46.37681568	0
46.43049255	0
46.48416942	0
46.53784629	0
46.59152316	1
46.64520003	0
46.6988769	1
46.75255377	0
46.80623064	0
46.85990751	0
46.91358438	1
46.96726125	0
47.02093812	0
47.07461499	0
47.12829186	1
47.18196873	0
47.2356456	1
47.28932247	0
47.34299934	0
47.39667621	0
47.45035308	1
47.50402995	0
47.55770682	0
47.61138369	0
47.66506056	0
47.71873743	0
47.7724143	0
47.82609117	0
47.87976804	0
47.93344491	1
47.98712178	0
48.04079865	0
48.09447552	1
48.14815239	0
48.20182926	0
48.25550613	0
48.309183	0
48.36285987	0
48.41653674	0
48.47021361	0
48.52389048	0
48.57756735	0
48.63124422	0
48.68492109	1
48.73859796	2
48.79227483	0
48.8459517	0
48.89962857	1
48.95330544	0
49.00698231	0
49.06065918	0
49.11433605	0
49.16801292	0
49.22168979	0
49.27536666	1
49.32904353	2
49.3827204	1
49.43639727	0
49.49007414	0
49.54375101	0
49.59742788	0
[truncated: 2,097 more rows]
