# Supplementary material for: Interplay of structure and photophysics of individualized rod-shaped graphene quantum dots with up to 132 sp² carbon atoms
Source: Nat Commun. 2023 Aug 7;14:4728. doi: 10.1038/s41467-023-40376-w (PMC10406913; doi:10.1038/s41467-023-40376-w)
Supplement: Supplementary file 3 — Source Data [file 41467_2023_40376_MOESM3_ESM.zip › Fig1c-TRPL-LC96tBu_623nm.txt]

Chan	Data
-57.64895838	0
-57.59528151	0
-57.54160464	0
-57.48792777	0
-57.4342509	0
-57.38057403	0
-57.32689716	0
-57.27322029	0
-57.21954342	0
-57.16586655	0
-57.11218968	0
-57.05851281	0
-57.00483594	0
-56.95115907	0
-56.8974822	0
-56.84380533	0
-56.79012846	0
-56.73645159	0
-56.68277472	0
-56.62909785	0
-56.57542098	0
-56.52174411	0
-56.46806724	0
-56.41439037	0
-56.3607135	0
-56.30703663	0
-56.25335976	0
-56.19968289	0
-56.14600602	0
-56.09232915	0
-56.03865228	0
-55.98497541	0
-55.93129854	0
-55.87762167	0
-55.8239448	0
-55.77026793	0
-55.71659106	0
-55.66291419	0
-55.60923732	0
-55.55556045	0
-55.50188358	0
-55.44820671	0
-55.39452984	0
-55.34085297	0
-55.2871761	0
-55.23349923	0
-55.17982236	0
-55.12614549	0
-55.07246862	0
-55.01879175	0
-54.96511488	0
-54.91143801	0
-54.85776114	0
-54.80408427	0
-54.7504074	0
-54.69673053	0
-54.64305366	0
-54.58937679	0
-54.53569992	0
-54.48202305	0
-54.42834618	0
-54.37466931	0
-54.32099244	0
-54.26731557	0
-54.2136387	0
-54.15996183	0
-54.10628496	0
-54.05260809	0
-53.99893122	0
-53.94525435	0
-53.89157748	0
-53.83790061	0
-53.78422374	0
-53.73054687	0
-53.67687	0
-53.62319313	0
-53.56951626	0
-53.51583939	0
-53.46216252	0
-53.40848565	0
-53.35480878	0
-53.30113191	0
-53.24745504	0
-53.19377817	0
-53.1401013	0
-53.08642443	0
-53.03274756	0
-52.97907069	0
-52.92539382	0
-52.87171695	0
-52.81804008	0
-52.76436321	0
-52.71068634	0
-52.65700947	0
-52.6033326	0
-52.54965573	0
-52.49597886	0
-52.44230199	0
-52.38862512	0
-52.33494825	0
-52.28127138	0
-52.22759451	0
-52.17391764	0
-52.12024077	0
-52.0665639	1
-52.01288703	1
-51.95921016	1
-51.90553329	1
-51.85185642	2
-51.79817955	0
-51.74450268	2
-51.69082581	1
-51.63714894	0
-51.58347207	1
-51.5297952	0
-51.47611833	1
-51.42244146	1
-51.36876459	0
-51.31508772	1
-51.26141085	1
-51.20773398	2
-51.15405711	2
-51.10038024	0
-51.04670337	2
-50.9930265	1
-50.93934963	1
-50.88567276	1
-50.83199589	1
-50.77831902	1
-50.72464215	0
-50.67096528	0
-50.61728841	1
-50.56361154	2
-50.50993467	0
-50.4562578	0
-50.40258093	2
-50.34890406	1
-50.29522719	0
-50.24155032	0
-50.18787345	0
-50.13419658	0
-50.08051971	0
-50.02684284	4
-49.97316597	1
-49.9194891	1
-49.86581223	0
-49.81213536	2
-49.75845849	1
-49.70478162	0
-49.65110475	1
-49.59742788	1
-49.54375101	0
-49.49007414	0
-49.43639727	1
-49.3827204	0
-49.32904353	0
-49.27536666	1
-49.22168979	0
-49.16801292	1
-49.11433605	0
-49.06065918	0
-49.00698231	0
-48.95330544	0
-48.89962857	1
-48.8459517	0
-48.79227483	0
-48.73859796	1
-48.68492109	1
-48.63124422	0
-48.57756735	1
-48.52389048	2
-48.47021361	0
-48.41653674	1
-48.36285987	0
-48.309183	0
-48.25550613	1
-48.20182926	1
-48.14815239	2
-48.09447552	0
-48.04079865	0
-47.98712178	0
-47.93344491	0
-47.87976804	0
-47.82609117	0
-47.7724143	3
-47.71873743	0
-47.66506056	0
-47.61138369	0
-47.55770682	1
-47.50402995	1
-47.45035308	1
-47.39667621	2
-47.34299934	0
-47.28932247	1
-47.2356456	1
-47.18196873	0
-47.12829186	0
-47.07461499	0
-47.02093812	1
-46.96726125	0
-46.91358438	1
-46.85990751	2
-46.80623064	2
-46.75255377	1
-46.6988769	4
-46.64520003	0
-46.59152316	1
-46.53784629	0
-46.48416942	1
-46.43049255	2
-46.37681568	1
-46.32313881	0
-46.26946194	1
-46.21578507	2
-46.1621082	1
-46.10843133	0
-46.05475446	0
-46.00107759	1
-45.94740072	2
-45.89372385	0
-45.84004698	0
-45.78637011	1
-45.73269324	0
-45.67901637	1
-45.6253395	1
-45.57166263	1
-45.51798576	0
-45.46430889	1
-45.41063202	1
-45.35695515	0
-45.30327828	0
-45.24960141	0
-45.19592454	0
-45.14224767	1
-45.0885708	2
-45.03489393	1
-44.98121706	0
-44.92754019	0
-44.87386332	1
-44.82018645	1
-44.76650958	0
-44.71283271	0
-44.65915584	2
-44.60547897	0
-44.5518021	0
-44.49812523	0
-44.44444836	0
-44.39077149	0
-44.33709462	0
-44.28341775	0
-44.22974088	1
-44.17606401	2
-44.12238714	0
-44.06871027	1
-44.0150334	0
-43.96135653	1
-43.90767966	0
-43.85400279	2
-43.80032592	0
-43.74664905	0
-43.69297218	0
-43.63929531	0
-43.58561844	2
-43.53194157	0
-43.4782647	2
-43.42458783	1
-43.37091096	0
-43.31723409	2
-43.26355722	0
-43.20988035	0
-43.15620348	0
-43.10252661	3
-43.04884974	0
-42.99517287	1
-42.941496	0
-42.88781913	0
-42.83414226	1
-42.78046539	0
-42.72678852	0
-42.67311165	0
-42.61943478	1
-42.56575791	2
-42.51208104	0
-42.45840417	2
-42.4047273	0
-42.35105043	0
-42.29737356	0
-42.24369669	1
-42.19001982	1
-42.13634295	1
-42.08266608	1
-42.02898921	0
-41.97531234	0
-41.92163547	1
-41.8679586	1
-41.81428173	3
-41.76060486	1
-41.70692799	1
-41.65325112	0
-41.59957425	0
-41.54589738	2
-41.49222051	0
-41.43854364	0
-41.38486677	1
-41.3311899	1
-41.27751303	1
-41.22383616	0
-41.17015929	1
-41.11648242	0
-41.06280555	0
-41.00912868	1
-40.95545181	2
-40.90177494	1
-40.84809807	1
-40.7944212	1
-40.74074433	0
-40.68706746	1
-40.63339059	1
-40.57971372	0
-40.52603685	1
-40.47235998	0
-40.41868311	2
-40.36500624	2
-40.31132937	0
-40.2576525	1
-40.20397563	0
-40.15029876	0
-40.09662189	0
-40.04294502	0
-39.98926815	0
-39.93559128	0
-39.88191441	1
-39.82823754	1
-39.77456067	0
-39.7208838	1
-39.66720693	0
-39.61353006	1
-39.55985319	0
-39.50617632	1
-39.45249945	0
-39.39882258	0
-39.34514571	2
-39.29146884	0
-39.23779197	0
-39.1841151	0
-39.13043823	0
-39.07676136	1
-39.02308449	1
-38.96940762	0
-38.91573075	1
-38.86205388	1
-38.80837701	0
-38.75470014	0
-38.70102327	1
-38.6473464	1
-38.59366953	1
-38.53999266	0
-38.48631579	3
-38.43263892	0
-38.37896205	0
-38.32528518	1
-38.27160831	1
-38.21793144	0
-38.16425457	1
-38.1105777	0
-38.05690083	0
-38.00322396	0
-37.94954709	0
-37.89587022	0
-37.84219335	0
-37.78851648	3
-37.73483961	0
-37.68116274	0
-37.62748587	1
-37.573809	0
-37.52013213	2
-37.46645526	0
-37.41277839	0
-37.35910152	0
-37.30542465	1
-37.25174778	0
-37.19807091	0
-37.14439404	0
-37.09071717	1
-37.0370403	0
-36.98336343	3
-36.92968656	0
-36.87600969	1
-36.82233282	3
-36.76865595	0
-36.71497908	2
-36.66130221	1
-36.60762534	1
-36.55394847	0
-36.5002716	0
-36.44659473	0
-36.39291786	0
-36.33924099	0
-36.28556412	0
-36.23188725	1
-36.17821038	0
-36.12453351	0
-36.07085664	0
-36.01717977	1
-35.9635029	0
-35.90982603	0
-35.85614916	2
-35.80247229	0
-35.74879542	1
-35.69511855	1
-35.64144168	0
-35.58776481	0
-35.53408794	1
-35.48041107	0
-35.4267342	1
-35.37305733	0
-35.31938046	1
-35.26570359	0
-35.21202672	1
-35.15834985	0
-35.10467298	0
-35.05099611	0
-34.99731924	2
-34.94364237	1
-34.8899655	0
-34.83628863	1
-34.78261176	1
-34.72893489	0
-34.67525802	0
-34.62158115	2
-34.56790428	0
-34.51422741	2
-34.46055054	1
-34.40687367	0
-34.3531968	1
-34.29951993	2
-34.24584306	2
-34.19216619	2
-34.13848932	1
-34.08481245	1
-34.03113558	1
-33.97745871	0
-33.92378184	1
-33.87010497	0
-33.8164281	1
-33.76275123	2
-33.70907436	1
-33.65539749	0
-33.60172062	0
-33.54804375	1
-33.49436688	1
-33.44069001	3
-33.38701314	0
-33.33333627	0
-33.2796594	3
-33.22598253	0
-33.17230566	0
-33.11862879	0
-33.06495192	0
-33.01127505	0
-32.95759818	1
-32.90392131	0
-32.85024444	0
-32.79656757	1
-32.7428907	0
-32.68921383	1
-32.63553696	3
-32.58186009	2
-32.52818322	0
-32.47450635	1
-32.42082948	2
-32.36715261	0
-32.31347574	1
-32.25979887	0
-32.206122	0
-32.15244513	1
-32.09876826	0
-32.04509139	0
-31.99141452	0
-31.93773765	0
-31.88406078	1
-31.83038391	0
-31.77670704	1
-31.72303017	1
-31.6693533	0
-31.61567643	1
-31.56199956	0
-31.50832269	1
-31.45464582	0
-31.40096895	2
-31.34729208	1
-31.29361521	1
-31.23993834	3
-31.18626147	0
-31.1325846	2
-31.07890773	0
-31.02523086	1
-30.97155399	1
-30.91787712	2
-30.86420025	3
-30.81052338	0
-30.75684651	0
-30.70316964	0
-30.64949277	1
-30.5958159	1
-30.54213903	2
-30.48846216	0
-30.43478529	0
-30.38110842	1
-30.32743155	1
-30.27375468	2
-30.22007781	0
-30.16640094	1
-30.11272407	1
-30.0590472	0
-30.00537033	0
-29.95169346	0
-29.89801659	0
-29.84433972	0
-29.79066285	0
-29.73698598	0
-29.68330911	0
-29.62963224	1
-29.57595537	0
-29.5222785	0
-29.46860163	1
-29.41492476	1
-29.36124789	0
-29.30757102	1
-29.25389415	1
-29.20021728	2
-29.14654041	1
-29.09286354	1
-29.03918667	0
-28.9855098	0
-28.93183293	2
-28.87815606	0
-28.82447919	0
-28.77080232	0
-28.71712545	0
-28.66344858	1
-28.60977171	1
-28.55609484	3
-28.50241797	0
-28.4487411	2
-28.39506423	0
-28.34138736	0
-28.28771049	1
-28.23403362	0
-28.18035675	2
-28.12667988	1
-28.07300301	1
-28.01932614	0
-27.96564927	0
-27.9119724	1
-27.85829553	3
-27.80461866	1
-27.75094179	3
-27.69726492	0
-27.64358805	3
-27.58991118	1
-27.53623431	0
-27.48255744	1
-27.42888057	1
-27.3752037	2
-27.32152683	0
-27.26784996	0
-27.21417309	0
-27.16049622	1
-27.10681935	1
-27.05314248	3
-26.99946561	1
-26.94578874	1
-26.89211187	0
-26.838435	0
-26.78475813	1
-26.73108126	0
-26.67740439	1
-26.62372752	1
-26.57005065	2
-26.51637378	3
-26.46269691	0
-26.40902004	1
-26.35534317	0
-26.3016663	0
-26.24798943	0
-26.19431256	0
-26.14063569	2
-26.08695882	0
-26.03328195	1
-25.97960508	3
-25.92592821	0
-25.87225134	0
-25.81857447	0
-25.7648976	1
-25.71122073	0
-25.65754386	0
-25.60386699	0
-25.55019012	0
-25.49651325	1
-25.44283638	3
-25.38915951	1
-25.33548264	0
-25.28180577	0
-25.2281289	0
-25.17445203	0
-25.12077516	0
-25.06709829	0
-25.01342142	0
-24.95974455	1
-24.90606768	1
-24.85239081	0
-24.79871394	2
-24.74503707	1
-24.6913602	0
-24.63768333	1
-24.58400646	1
-24.53032959	0
-24.47665272	0
-24.42297585	1
-24.36929898	2
-24.31562211	1
-24.26194524	0
-24.20826837	2
-24.1545915	0
-24.10091463	1
-24.04723776	0
-23.99356089	1
-23.93988402	0
-23.88620715	1
-23.83253028	0
-23.77885341	1
-23.72517654	1
-23.67149967	0
-23.6178228	0
-23.56414593	1
-23.51046906	0
-23.45679219	0
-23.40311532	1
-23.34943845	0
-23.29576158	3
-23.24208471	0
-23.18840784	1
-23.13473097	0
-23.0810541	0
-23.02737723	3
-22.97370036	1
-22.92002349	0
-22.86634662	3
-22.81266975	1
-22.75899288	0
-22.70531601	0
-22.65163914	0
-22.59796227	2
-22.5442854	1
-22.49060853	1
-22.43693166	0
-22.38325479	0
-22.32957792	1
-22.27590105	1
-22.22222418	0
-22.16854731	1
-22.11487044	1
-22.06119357	2
-22.0075167	0
-21.95383983	0
-21.90016296	0
-21.84648609	1
-21.79280922	0
-21.73913235	0
-21.68545548	0
-21.63177861	0
-21.57810174	0
-21.52442487	0
-21.470748	0
-21.41707113	0
-21.36339426	0
-21.30971739	1
-21.25604052	0
-21.20236365	1
-21.14868678	0
-21.09500991	1
-21.04133304	1
-20.98765617	0
-20.9339793	0
-20.88030243	0
-20.82662556	0
-20.77294869	1
-20.71927182	1
-20.66559495	0
-20.61191808	0
-20.55824121	2
-20.50456434	0
-20.45088747	1
-20.3972106	0
-20.34353373	1
-20.28985686	0
-20.23617999	0
-20.18250312	1
-20.12882625	0
-20.07514938	0
-20.02147251	0
-19.96779564	0
-19.91411877	2
-19.8604419	0
-19.80676503	1
-19.75308816	0
-19.69941129	2
-19.64573442	0
-19.59205755	1
-19.53838068	0
-19.48470381	1
-19.43102694	1
-19.37735007	0
-19.3236732	1
-19.26999633	0
-19.21631946	0
-19.16264259	1
-19.10896572	1
-19.05528885	1
-19.00161198	1
-18.94793511	2
-18.89425824	0
-18.84058137	1
-18.7869045	0
-18.73322763	1
-18.67955076	1
-18.62587389	1
-18.57219702	0
-18.51852015	1
-18.46484328	0
-18.41116641	0
-18.35748954	1
-18.30381267	2
-18.2501358	0
-18.19645893	1
-18.14278206	0
-18.08910519	1
-18.03542832	3
-17.98175145	0
-17.92807458	2
-17.87439771	1
-17.82072084	0
-17.76704397	0
-17.7133671	1
-17.65969023	1
-17.60601336	0
-17.55233649	0
-17.49865962	1
-17.44498275	1
-17.39130588	1
-17.33762901	1
-17.28395214	1
-17.23027527	2
-17.1765984	2
-17.12292153	0
-17.06924466	0
-17.01556779	1
-16.96189092	2
-16.90821405	3
-16.85453718	0
-16.80086031	0
-16.74718344	1
-16.69350657	1
-16.6398297	1
-16.58615283	2
-16.53247596	0
-16.47879909	0
-16.42512222	1
-16.37144535	1
-16.31776848	1
-16.26409161	0
-16.21041474	1
-16.15673787	1
-16.103061	2
-16.04938413	0
-15.99570726	0
-15.94203039	0
-15.88835352	0
-15.83467665	3
-15.78099978	0
-15.72732291	0
-15.67364604	0
-15.61996917	0
-15.5662923	0
-15.51261543	2
-15.45893856	0
-15.40526169	1
-15.35158482	0
-15.29790795	0
-15.24423108	1
-15.19055421	1
-15.13687734	0
-15.08320047	0
-15.0295236	1
-14.97584673	0
-14.92216986	1
-14.86849299	1
-14.81481612	0
-14.76113925	1
-14.70746238	1
-14.65378551	1
-14.60010864	4
-14.54643177	0
-14.4927549	1
-14.43907803	0
-14.38540116	1
-14.33172429	1
-14.27804742	0
-14.22437055	0
-14.17069368	0
-14.11701681	3
-14.06333994	1
-14.00966307	1
-13.9559862	0
-13.90230933	1
-13.84863246	1
-13.79495559	1
-13.74127872	0
-13.68760185	1
-13.63392498	0
-13.58024811	0
-13.52657124	1
-13.47289437	0
-13.4192175	0
-13.36554063	1
-13.31186376	0
-13.25818689	0
-13.20451002	1
-13.15083315	2
-13.09715628	1
-13.04347941	0
-12.98980254	1
-12.93612567	0
-12.8824488	0
-12.82877193	2
-12.77509506	1
-12.72141819	2
-12.66774132	0
-12.61406445	0
-12.56038758	0
-12.50671071	2
-12.45303384	1
-12.39935697	2
-12.3456801	0
-12.29200323	0
-12.23832636	1
-12.18464949	0
-12.13097262	0
-12.07729575	2
-12.02361888	3
-11.96994201	2
-11.91626514	1
-11.86258827	1
-11.8089114	0
-11.75523453	1
-11.70155766	0
-11.64788079	1
-11.59420392	2
-11.54052705	0
-11.48685018	1
-11.43317331	0
-11.37949644	0
-11.32581957	0
-11.2721427	1
-11.21846583	0
-11.16478896	2
-11.11111209	1
-11.05743522	0
-11.00375835	3
-10.95008148	1
-10.89640461	1
-10.84272774	0
-10.78905087	0
-10.735374	0
-10.68169713	1
-10.62802026	0
-10.57434339	1
-10.52066652	1
-10.46698965	1
-10.41331278	1
-10.35963591	1
-10.30595904	1
-10.25228217	0
-10.1986053	1
-10.14492843	2
-10.09125156	0
-10.03757469	1
-9.98389782	1
-9.93022095	0
-9.87654408	0
-9.82286721	1
-9.76919034	0
-9.71551347	0
-9.6618366	1
-9.60815973	0
-9.55448286	2
-9.50080599	0
-9.44712912	1
-9.39345225	0
-9.33977538	0
-9.28609851	0
-9.23242164	1
-9.17874477	2
-9.1250679	1
-9.07139103	1
-9.01771416	0
-8.96403729	0
-8.91036042	0
-8.85668355	0
-8.80300668	1
-8.74932981	1
-8.69565294	0
-8.64197607	3
-8.5882992	0
-8.53462233	0
-8.48094546	0
-8.42726859	2
-8.37359172	0
-8.31991485	2
-8.26623798	0
-8.21256111	0
-8.15888424	0
-8.10520737	2
-8.0515305	0
-7.99785363	1
-7.94417676	0
-7.89049989	1
-7.83682302	0
-7.78314615	2
-7.72946928	0
-7.67579241	0
-7.62211554	1
-7.56843867	0
-7.5147618	1
-7.46108493	0
-7.40740806	0
-7.35373119	0
-7.30005432	1
-7.24637745	0
-7.19270058	1
-7.13902371	1
-7.08534684	1
-7.03166997	1
-6.9779931	1
-6.92431623	2
-6.87063936	1
-6.81696249	0
-6.76328562	0
-6.70960875	2
-6.65593188	0
-6.60225501	0
-6.54857814	0
-6.49490127	1
-6.4412244	1
-6.38754753	1
-6.33387066	0
-6.28019379	2
-6.22651692	2
-6.17284005	0
-6.11916318	0
-6.06548631	0
-6.01180944	1
-5.95813257	0
-5.9044557	0
-5.85077883	2
-5.79710196	0
-5.74342509	2
-5.68974822	1
-5.63607135	1
-5.58239448	1
-5.52871761	1
-5.47504074	2
-5.42136387	0
-5.367687	1
-5.31401013	1
-5.26033326	0
-5.20665639	0
-5.15297952	0
-5.09930265	0
-5.04562578	0
-4.99194891	0
-4.93827204	1
-4.88459517	1
-4.8309183	2
-4.77724143	0
-4.72356456	0
-4.66988769	1
-4.61621082	0
-4.56253395	0
-4.50885708	0
-4.45518021	0
-4.40150334	0
-4.34782647	1
-4.2941496	1
-4.24047273	1
-4.18679586	2
-4.13311899	2
-4.07944212	1
-4.02576525	0
-3.97208838	0
-3.91841151	0
-3.86473464	0
-3.81105777	1
-3.7573809	1
-3.70370403	0
-3.65002716	1
-3.59635029	2
-3.54267342	0
-3.48899655	0
-3.43531968	1
-3.38164281	2
-3.32796594	0
-3.27428907	1
-3.2206122	1
-3.16693533	0
-3.11325846	0
-3.05958159	0
-3.00590472	0
-2.95222785	0
-2.89855098	2
-2.84487411	2
-2.79119724	0
-2.73752037	1
-2.6838435	0
-2.63016663	1
-2.57648976	2
-2.52281289	0
-2.46913602	0
-2.41545915	1
-2.36178228	0
-2.30810541	0
-2.25442854	0
-2.20075167	1
-2.1470748	1
-2.09339793	0
-2.03972106	1
-1.98604419	1
-1.93236732	1
-1.87869045	1
-1.82501358	1
-1.77133671	0
-1.71765984	1
-1.66398297	1
-1.6103061	1
-1.55662923	0
-1.50295236	1
-1.44927549	0
-1.39559862	0
-1.34192175	0
-1.28824488	0
-1.23456801	1
-1.18089114	1
-1.12721427	1
-1.0735374	0
-1.01986053	2
-0.96618366	2
-0.91250679	1
-0.85882992	1
-0.80515305	0
-0.75147618	0
-0.69779931	0
-0.64412244	1
-0.59044557	1
-0.5367687	1
-0.48309183	2
-0.42941496	0
-0.37573809	0
-0.32206122	0
-0.26838435	0
-0.21470748	0
-0.16103061	0
-0.10735374	3
-0.05367687	4
0	4
0.05367687	5
0.10735374	3
0.16103061	7
0.21470748	5
0.26838435	3
0.32206122	11
0.37573809	22
0.42941496	26
0.48309183	29
0.5367687	40
0.59044557	59
0.64412244	64
0.69779931	84
0.75147618	116
0.80515305	185
0.85882992	256
0.91250679	388
0.96618366	566
1.01986053	759
1.0735374	998
1.12721427	1441
1.18089114	1766
1.23456801	2266
1.28824488	2819
1.34192175	3347
1.39559862	3991
1.44927549	4849
1.50295236	5471
1.55662923	6209
1.6103061	6809
1.66398297	7445
1.71765984	8255
1.77133671	8753
1.82501358	9338
1.87869045	9743
1.93236732	10331
1.98604419	10596
2.03972106	11157
2.09339793	11408
2.1470748	11640
2.20075167	11589
2.25442854	11917
2.30810541	11876
2.36178228	12000
2.41545915	11959
2.46913602	11681
2.52281289	11841
2.57648976	11578
2.63016663	11452
2.6838435	11206
2.73752037	11114
2.79119724	11098
2.84487411	10673
2.89855098	10600
2.95222785	10457
3.00590472	10107
3.05958159	10048
3.11325846	9791
3.16693533	9662
3.2206122	9556
3.27428907	9793
3.32796594	9253
3.38164281	8980
3.43531968	8924
3.48899655	9284
3.54267342	8791
3.59635029	8623
3.65002716	8492
3.70370403	8328
3.7573809	8220
3.81105777	8199
3.86473464	8001
3.91841151	7904
3.97208838	7783
4.02576525	7532
4.07944212	7408
4.13311899	7288
4.18679586	7222
4.24047273	7283
4.2941496	7022
4.34782647	7182
4.40150334	6920
4.45518021	6646
4.50885708	6660
4.56253395	6477
4.61621082	6388
4.66988769	6306
4.72356456	6262
4.77724143	6087
4.8309183	6149
4.88459517	5993
4.93827204	5767
4.99194891	5765
5.04562578	5781
5.09930265	5659
5.15297952	5376
5.20665639	5446
5.26033326	5279
5.31401013	5190
5.367687	5218
5.42136387	5126
5.47504074	4898
5.52871761	4805
5.58239448	4840
5.63607135	4762
5.68974822	4682
5.74342509	4526
5.79710196	4591
5.85077883	4342
5.9044557	4338
5.95813257	4221
6.01180944	4148
6.06548631	4082
6.11916318	4033
6.17284005	3965
6.22651692	3794
6.28019379	3884
6.33387066	3804
6.38754753	3649
6.4412244	3637
6.49490127	3575
6.54857814	3499
6.60225501	3477
6.65593188	3480
6.70960875	3471
6.76328562	3342
6.81696249	3225
6.87063936	3141
6.92431623	3107
6.9779931	3123
7.03166997	3000
7.08534684	2996
7.13902371	2962
7.19270058	2779
7.24637745	2886
7.30005432	2871
7.35373119	2742
7.40740806	2643
7.46108493	2610
7.5147618	2612
7.56843867	2460
7.62211554	2466
7.67579241	2492
7.72946928	2487
7.78314615	2338
7.83682302	2282
7.89049989	2327
7.94417676	2334
7.99785363	2286
8.0515305	2249
8.10520737	2107
8.15888424	2127
8.21256111	2017
8.26623798	2010
8.31991485	1999
8.37359172	1959
8.42726859	1959
8.48094546	1925
8.53462233	1931
8.5882992	1846
8.64197607	1823
8.69565294	1862
8.74932981	1784
8.80300668	1699
8.85668355	1689
8.91036042	1682
8.96403729	1609
9.01771416	1563
9.07139103	1633
9.1250679	1577
9.17874477	1575
9.23242164	1498
9.28609851	1435
9.33977538	1454
9.39345225	1445
9.44712912	1394
9.50080599	1474
9.55448286	1387
9.60815973	1326
9.6618366	1264
9.71551347	1286
9.76919034	1302
9.82286721	1243
9.87654408	1270
9.93022095	1191
9.98389782	1205
10.03757469	1190
10.09125156	1174
10.14492843	1086
10.1986053	1078
10.25228217	1095
10.30595904	1071
10.35963591	1090
10.41331278	1060
10.46698965	1009
10.52066652	986
10.57434339	972
10.62802026	1015
10.68169713	915
10.735374	901
10.78905087	936
10.84272774	938
10.89640461	919
10.95008148	868
11.00375835	882
11.05743522	821
11.11111209	858
11.16478896	868
11.21846583	835
11.2721427	753
11.32581957	773
11.37949644	773
11.43317331	798
11.48685018	754
11.54052705	756
11.59420392	734
11.64788079	704
11.70155766	668
11.75523453	756
11.8089114	696
11.86258827	702
11.91626514	675
11.96994201	613
12.02361888	636
12.07729575	641
12.13097262	631
12.18464949	594
12.23832636	593
12.29200323	580
12.3456801	590
12.39935697	592
12.45303384	578
12.50671071	535
12.56038758	564
12.61406445	512
12.66774132	532
12.72141819	508
12.77509506	527
12.82877193	498
12.8824488	527
12.93612567	477
12.98980254	445
13.04347941	429
13.09715628	517
13.15083315	482
13.20451002	445
13.25818689	456
13.31186376	451
13.36554063	455
13.4192175	393
13.47289437	402
13.52657124	455
13.58024811	410
13.63392498	377
13.68760185	359
13.74127872	364
13.79495559	397
13.84863246	409
13.90230933	386
13.9559862	346
14.00966307	356
14.06333994	340
14.11701681	317
14.17069368	347
14.22437055	342
14.27804742	326
14.33172429	332
14.38540116	319
14.43907803	324
14.4927549	306
14.54643177	304
14.60010864	314
14.65378551	274
14.70746238	298
14.76113925	282
14.81481612	269
14.86849299	276
14.92216986	261
14.97584673	274
15.0295236	272
15.08320047	279
15.13687734	265
15.19055421	253
15.24423108	227
15.29790795	253
15.35158482	236
15.40526169	265
15.45893856	225
15.51261543	207
15.5662923	229
15.61996917	214
15.67364604	210
15.72732291	213
15.78099978	218
15.83467665	232
15.88835352	243
15.94203039	243
15.99570726	207
16.04938413	208
16.103061	191
16.15673787	242
16.21041474	199
16.26409161	168
16.31776848	176
16.37144535	212
16.42512222	176
16.47879909	194
16.53247596	175
16.58615283	194
16.6398297	166
16.69350657	170
16.74718344	177
16.80086031	160
16.85453718	142
16.90821405	181
16.96189092	163
17.01556779	183
17.06924466	142
17.12292153	149
17.1765984	152
17.23027527	170
17.28395214	160
17.33762901	141
17.39130588	154
17.44498275	144
17.49865962	147
17.55233649	127
17.60601336	122
17.65969023	129
17.7133671	143
17.76704397	122
17.82072084	125
17.87439771	124
17.92807458	109
17.98175145	124
18.03542832	129
18.08910519	101
18.14278206	108
18.19645893	121
18.2501358	128
18.30381267	87
18.35748954	98
18.41116641	84
18.46484328	116
18.51852015	102
18.57219702	107
18.62587389	94
18.67955076	109
18.73322763	95
18.7869045	119
18.84058137	99
18.89425824	109
18.94793511	87
19.00161198	100
19.05528885	88
19.10896572	83
19.16264259	88
19.21631946	88
19.26999633	93
19.3236732	93
19.37735007	85
19.43102694	100
19.48470381	101
19.53838068	78
19.59205755	81
19.64573442	78
19.69941129	103
19.75308816	87
19.80676503	81
19.8604419	81
19.91411877	97
19.96779564	86
20.02147251	79
20.07514938	73
20.12882625	77
20.18250312	78
20.23617999	71
20.28985686	67
20.34353373	68
20.3972106	67
20.45088747	71
20.50456434	66
20.55824121	74
20.61191808	67
20.66559495	67
20.71927182	68
20.77294869	76
20.82662556	65
20.88030243	71
20.9339793	66
20.98765617	60
21.04133304	53
21.09500991	73
21.14868678	75
21.20236365	68
21.25604052	58
21.30971739	55
21.36339426	67
21.41707113	77
21.470748	52
21.52442487	63
21.57810174	52
21.63177861	55
21.68545548	61
21.73913235	51
21.79280922	53
21.84648609	59
21.90016296	46
21.95383983	57
22.0075167	62
22.06119357	66
22.11487044	44
22.16854731	53
22.22222418	56
22.27590105	60
22.32957792	43
22.38325479	39
22.43693166	45
22.49060853	43
22.5442854	50
22.59796227	34
22.65163914	55
22.70531601	57
22.75899288	50
22.81266975	46
22.86634662	54
22.92002349	61
22.97370036	36
23.02737723	34
23.0810541	35
23.13473097	52
23.18840784	47
23.24208471	45
23.29576158	33
23.34943845	36
23.40311532	27
23.45679219	32
23.51046906	45
23.56414593	50
23.6178228	37
23.67149967	51
23.72517654	36
23.77885341	25
23.83253028	30
23.88620715	38
23.93988402	43
23.99356089	29
24.04723776	31
24.10091463	36
24.1545915	32
24.20826837	33
24.26194524	28
24.31562211	31
24.36929898	40
24.42297585	24
24.47665272	32
24.53032959	28
24.58400646	30
24.63768333	28
24.6913602	30
24.74503707	37
24.79871394	31
24.85239081	19
24.90606768	41
24.95974455	33
25.01342142	35
25.06709829	43
25.12077516	36
25.17445203	37
25.2281289	27
25.28180577	33
25.33548264	36
25.38915951	31
25.44283638	29
25.49651325	36
25.55019012	33
25.60386699	36
25.65754386	34
25.71122073	22
25.7648976	21
25.81857447	29
25.87225134	33
25.92592821	32
25.97960508	27
26.03328195	34
26.08695882	28
26.14063569	25
26.19431256	28
26.24798943	26
26.3016663	31
26.35534317	22
26.40902004	44
26.46269691	34
26.51637378	26
26.57005065	21
26.62372752	26
26.67740439	22
26.73108126	32
26.78475813	39
26.838435	21
26.89211187	17
26.94578874	34
26.99946561	29
27.05314248	18
27.10681935	17
27.16049622	29
27.21417309	24
27.26784996	24
27.32152683	30
27.3752037	22
27.42888057	14
27.48255744	25
27.53623431	21
27.58991118	25
27.64358805	22
27.69726492	20
27.75094179	18
27.80461866	18
27.85829553	23
27.9119724	17
27.96564927	18
28.01932614	18
28.07300301	25
28.12667988	16
28.18035675	23
28.23403362	19
28.28771049	19
28.34138736	27
28.39506423	25
28.4487411	18
28.50241797	12
28.55609484	18
28.60977171	28
28.66344858	22
28.71712545	26
28.77080232	17
28.82447919	13
28.87815606	23
28.93183293	17
28.9855098	23
29.03918667	19
29.09286354	21
29.14654041	18
29.20021728	14
29.25389415	15
29.30757102	20
29.36124789	26
29.41492476	9
29.46860163	14
29.5222785	20
29.57595537	19
29.62963224	9
29.68330911	17
29.73698598	17
29.79066285	15
29.84433972	19
29.89801659	15
29.95169346	15
30.00537033	18
30.0590472	18
30.11272407	20
30.16640094	15
30.22007781	14
30.27375468	20
30.32743155	17
30.38110842	15
30.43478529	14
30.48846216	21
30.54213903	12
30.5958159	19
30.64949277	12
30.70316964	18
30.75684651	17
30.81052338	16
30.86420025	12
30.91787712	18
30.97155399	23
31.02523086	19
31.07890773	20
31.1325846	25
31.18626147	20
31.23993834	16
31.29361521	11
31.34729208	14
31.40096895	15
31.45464582	10
31.50832269	12
31.56199956	16
31.61567643	8
31.6693533	10
31.72303017	19
31.77670704	13
31.83038391	10
31.88406078	16
31.93773765	9
31.99141452	14
32.04509139	9
32.09876826	24
32.15244513	11
32.206122	24
32.25979887	13
32.31347574	15
32.36715261	10
32.42082948	12
32.47450635	10
32.52818322	20
32.58186009	11
32.63553696	14
32.68921383	17
32.7428907	9
32.79656757	18
32.85024444	16
32.90392131	15
32.95759818	8
33.01127505	13
33.06495192	19
33.11862879	18
33.17230566	14
33.22598253	13
33.2796594	8
33.33333627	12
33.38701314	16
33.44069001	12
33.49436688	21
33.54804375	6
33.60172062	13
33.65539749	17
33.70907436	22
33.76275123	11
33.8164281	16
33.87010497	10
33.92378184	16
33.97745871	11
34.03113558	10
34.08481245	7
34.13848932	15
34.19216619	11
34.24584306	9
34.29951993	10
34.3531968	9
34.40687367	11
34.46055054	18
34.51422741	9
34.56790428	10
34.62158115	14
34.67525802	5
34.72893489	14
34.78261176	13
34.83628863	7
34.8899655	14
34.94364237	13
34.99731924	7
35.05099611	11
35.10467298	7
35.15834985	11
35.21202672	12
35.26570359	6
35.31938046	7
35.37305733	8
35.4267342	9
35.48041107	12
35.53408794	10
35.58776481	12
35.64144168	10
35.69511855	9
35.74879542	6
35.80247229	9
35.85614916	8
35.90982603	10
35.9635029	8
36.01717977	5
36.07085664	13
36.12453351	8
36.17821038	13
36.23188725	8
36.28556412	7
36.33924099	9
36.39291786	7
36.44659473	10
36.5002716	10
36.55394847	8
36.60762534	8
36.66130221	5
36.71497908	5
36.76865595	9
36.82233282	5
36.87600969	6
36.92968656	17
36.98336343	7
37.0370403	9
37.09071717	8
37.14439404	11
37.19807091	4
37.25174778	8
37.30542465	5
37.35910152	11
37.41277839	11
37.46645526	5
37.52013213	5
37.573809	9
37.62748587	11
37.68116274	6
37.73483961	12
37.78851648	9
37.84219335	8
37.89587022	8
37.94954709	7
38.00322396	8
38.05690083	14
38.1105777	8
38.16425457	10
38.21793144	6
38.27160831	11
38.32528518	10
38.37896205	12
38.43263892	12
38.48631579	7
38.53999266	6
38.59366953	8
38.6473464	5
38.70102327	8
38.75470014	9
38.80837701	7
38.86205388	6
38.91573075	10
38.96940762	9
39.02308449	11
39.07676136	6
39.13043823	8
39.1841151	8
39.23779197	7
39.29146884	9
39.34514571	7
39.39882258	7
39.45249945	9
39.50617632	6
39.55985319	7
39.61353006	7
39.66720693	5
39.7208838	11
39.77456067	8
39.82823754	7
39.88191441	8
39.93559128	8
39.98926815	5
40.04294502	5
40.09662189	9
40.15029876	5
40.20397563	10
40.2576525	6
40.31132937	5
40.36500624	7
40.41868311	2
40.47235998	9
40.52603685	12
40.57971372	6
40.63339059	8
40.68706746	3
40.74074433	10
40.7944212	3
40.84809807	3
40.90177494	6
40.95545181	8
41.00912868	8
41.06280555	8
41.11648242	8
41.17015929	10
41.22383616	3
41.27751303	8
41.3311899	7
41.38486677	5
41.43854364	10
41.49222051	9
41.54589738	8
41.59957425	9
41.65325112	3
41.70692799	9
41.76060486	4
41.81428173	11
41.8679586	4
41.92163547	8
41.97531234	4
42.02898921	7
42.08266608	9
42.13634295	8
42.19001982	8
42.24369669	6
42.29737356	10
42.35105043	7
42.4047273	7
42.45840417	7
42.51208104	7
42.56575791	11
42.61943478	5
42.67311165	9
42.72678852	3
42.78046539	4
42.83414226	4
42.88781913	7
42.941496	7
42.99517287	5
43.04884974	4
43.10252661	11
43.15620348	5
43.20988035	3
43.26355722	7
43.31723409	10
43.37091096	7
43.42458783	4
43.4782647	4
43.53194157	0
43.58561844	5
43.63929531	6
43.69297218	5
43.74664905	10
43.80032592	4
43.85400279	7
43.90767966	10
43.96135653	7
44.0150334	5
44.06871027	4
44.12238714	5
44.17606401	9
44.22974088	6
44.28341775	9
44.33709462	2
44.39077149	6
44.44444836	5
44.49812523	2
44.5518021	8
44.60547897	7
44.65915584	5
44.71283271	6
44.76650958	4
44.82018645	7
44.87386332	3
44.92754019	8
44.98121706	6
45.03489393	3
45.0885708	5
45.14224767	4
45.19592454	9
45.24960141	8
45.30327828	7
45.35695515	2
45.41063202	5
45.46430889	3
45.51798576	6
45.57166263	7
45.6253395	6
45.67901637	6
45.73269324	5
45.78637011	3
45.84004698	4
45.89372385	5
45.94740072	1
46.00107759	4
46.05475446	6
46.10843133	4
46.1621082	6
46.21578507	7
46.26946194	11
46.32313881	6
46.37681568	2
46.43049255	4
46.48416942	5
46.53784629	7
46.59152316	8
46.64520003	6
46.6988769	4
46.75255377	2
46.80623064	8
46.85990751	5
46.91358438	5
46.96726125	2
47.02093812	5
47.07461499	6
47.12829186	5
47.18196873	7
47.2356456	6
47.28932247	9
47.34299934	6
47.39667621	6
47.45035308	5
47.50402995	4
47.55770682	4
47.61138369	5
47.66506056	4
47.71873743	1
47.7724143	3
47.82609117	6
47.87976804	5
47.93344491	7
47.98712178	6
48.04079865	3
48.09447552	4
48.14815239	4
48.20182926	7
48.25550613	4
48.309183	4
48.36285987	7
48.41653674	2
48.47021361	5
48.52389048	6
48.57756735	8
48.63124422	5
48.68492109	4
48.73859796	3
48.79227483	3
48.8459517	3
48.89962857	5
48.95330544	5
49.00698231	3
49.06065918	3
49.11433605	5
49.16801292	7
49.22168979	6
49.27536666	4
49.32904353	8
49.3827204	6
49.43639727	3
49.49007414	5
49.54375101	6
49.59742788	2
[truncated: 2,097 more rows]
