# Supplementary material for: Interplay of structure and photophysics of individualized rod-shaped graphene quantum dots with up to 132 sp² carbon atoms
Source: Nat Commun. 2023 Aug 7;14:4728. doi: 10.1038/s41467-023-40376-w (PMC10406913; doi:10.1038/s41467-023-40376-w)
Supplement: Supplementary file 3 — Source Data [file 41467_2023_40376_MOESM3_ESM.zip › Fig1c-TRPL-LC96tBu_at673nm.txt]

Chan	Data
-57.64895838	0
-57.59528151	0
-57.54160464	0
-57.48792777	0
-57.4342509	0
-57.38057403	0
-57.32689716	0
-57.27322029	0
-57.21954342	0
-57.16586655	0
-57.11218968	0
-57.05851281	0
-57.00483594	0
-56.95115907	0
-56.8974822	0
-56.84380533	0
-56.79012846	0
-56.73645159	0
-56.68277472	0
-56.62909785	0
-56.57542098	0
-56.52174411	0
-56.46806724	0
-56.41439037	0
-56.3607135	0
-56.30703663	0
-56.25335976	0
-56.19968289	0
-56.14600602	0
-56.09232915	0
-56.03865228	0
-55.98497541	0
-55.93129854	0
-55.87762167	0
-55.8239448	0
-55.77026793	0
-55.71659106	0
-55.66291419	0
-55.60923732	0
-55.55556045	0
-55.50188358	0
-55.44820671	0
-55.39452984	0
-55.34085297	0
-55.2871761	0
-55.23349923	0
-55.17982236	0
-55.12614549	0
-55.07246862	0
-55.01879175	0
-54.96511488	0
-54.91143801	0
-54.85776114	0
-54.80408427	0
-54.7504074	0
-54.69673053	0
-54.64305366	0
-54.58937679	0
-54.53569992	0
-54.48202305	0
-54.42834618	0
-54.37466931	0
-54.32099244	0
-54.26731557	0
-54.2136387	0
-54.15996183	0
-54.10628496	0
-54.05260809	0
-53.99893122	0
-53.94525435	0
-53.89157748	0
-53.83790061	0
-53.78422374	0
-53.73054687	0
-53.67687	0
-53.62319313	0
-53.56951626	0
-53.51583939	0
-53.46216252	0
-53.40848565	0
-53.35480878	0
-53.30113191	0
-53.24745504	0
-53.19377817	0
-53.1401013	0
-53.08642443	0
-53.03274756	0
-52.97907069	0
-52.92539382	0
-52.87171695	0
-52.81804008	0
-52.76436321	0
-52.71068634	0
-52.65700947	0
-52.6033326	0
-52.54965573	0
-52.49597886	0
-52.44230199	0
-52.38862512	0
-52.33494825	0
-52.28127138	0
-52.22759451	1
-52.17391764	0
-52.12024077	0
-52.0665639	1
-52.01288703	3
-51.95921016	1
-51.90553329	2
-51.85185642	1
-51.79817955	0
-51.74450268	1
-51.69082581	0
-51.63714894	2
-51.58347207	1
-51.5297952	0
-51.47611833	0
-51.42244146	0
-51.36876459	1
-51.31508772	0
-51.26141085	0
-51.20773398	1
-51.15405711	1
-51.10038024	0
-51.04670337	0
-50.9930265	0
-50.93934963	1
-50.88567276	1
-50.83199589	0
-50.77831902	1
-50.72464215	1
-50.67096528	0
-50.61728841	3
-50.56361154	1
-50.50993467	0
-50.4562578	0
-50.40258093	1
-50.34890406	0
-50.29522719	2
-50.24155032	1
-50.18787345	1
-50.13419658	2
-50.08051971	4
-50.02684284	0
-49.97316597	0
-49.9194891	1
-49.86581223	0
-49.81213536	1
-49.75845849	1
-49.70478162	1
-49.65110475	1
-49.59742788	0
-49.54375101	1
-49.49007414	0
-49.43639727	0
-49.3827204	0
-49.32904353	3
-49.27536666	2
-49.22168979	0
-49.16801292	1
-49.11433605	1
-49.06065918	2
-49.00698231	0
-48.95330544	1
-48.89962857	0
-48.8459517	1
-48.79227483	0
-48.73859796	2
-48.68492109	2
-48.63124422	2
-48.57756735	2
-48.52389048	3
-48.47021361	2
-48.41653674	1
-48.36285987	0
-48.309183	1
-48.25550613	1
-48.20182926	1
-48.14815239	1
-48.09447552	0
-48.04079865	1
-47.98712178	1
-47.93344491	0
-47.87976804	0
-47.82609117	1
-47.7724143	1
-47.71873743	0
-47.66506056	1
-47.61138369	0
-47.55770682	0
-47.50402995	2
-47.45035308	0
-47.39667621	0
-47.34299934	0
-47.28932247	1
-47.2356456	2
-47.18196873	2
-47.12829186	2
-47.07461499	1
-47.02093812	3
-46.96726125	0
-46.91358438	2
-46.85990751	3
-46.80623064	0
-46.75255377	3
-46.6988769	0
-46.64520003	1
-46.59152316	1
-46.53784629	1
-46.48416942	0
-46.43049255	0
-46.37681568	3
-46.32313881	1
-46.26946194	2
-46.21578507	1
-46.1621082	0
-46.10843133	1
-46.05475446	1
-46.00107759	2
-45.94740072	2
-45.89372385	0
-45.84004698	1
-45.78637011	2
-45.73269324	1
-45.67901637	2
-45.6253395	1
-45.57166263	1
-45.51798576	0
-45.46430889	0
-45.41063202	2
-45.35695515	2
-45.30327828	0
-45.24960141	0
-45.19592454	1
-45.14224767	0
-45.0885708	2
-45.03489393	2
-44.98121706	2
-44.92754019	1
-44.87386332	1
-44.82018645	1
-44.76650958	1
-44.71283271	1
-44.65915584	1
-44.60547897	1
-44.5518021	1
-44.49812523	2
-44.44444836	0
-44.39077149	2
-44.33709462	0
-44.28341775	1
-44.22974088	1
-44.17606401	1
-44.12238714	1
-44.06871027	1
-44.0150334	2
-43.96135653	0
-43.90767966	3
-43.85400279	2
-43.80032592	2
-43.74664905	1
-43.69297218	0
-43.63929531	1
-43.58561844	1
-43.53194157	1
-43.4782647	0
-43.42458783	0
-43.37091096	0
-43.31723409	1
-43.26355722	0
-43.20988035	0
-43.15620348	1
-43.10252661	0
-43.04884974	0
-42.99517287	1
-42.941496	0
-42.88781913	0
-42.83414226	2
-42.78046539	2
-42.72678852	0
-42.67311165	2
-42.61943478	2
-42.56575791	1
-42.51208104	0
-42.45840417	4
-42.4047273	0
-42.35105043	3
-42.29737356	0
-42.24369669	0
-42.19001982	0
-42.13634295	1
-42.08266608	0
-42.02898921	0
-41.97531234	1
-41.92163547	2
-41.8679586	0
-41.81428173	1
-41.76060486	0
-41.70692799	1
-41.65325112	0
-41.59957425	0
-41.54589738	1
-41.49222051	0
-41.43854364	2
-41.38486677	2
-41.3311899	2
-41.27751303	0
-41.22383616	0
-41.17015929	2
-41.11648242	0
-41.06280555	1
-41.00912868	2
-40.95545181	1
-40.90177494	1
-40.84809807	1
-40.7944212	2
-40.74074433	0
-40.68706746	0
-40.63339059	1
-40.57971372	2
-40.52603685	1
-40.47235998	2
-40.41868311	0
-40.36500624	0
-40.31132937	0
-40.2576525	2
-40.20397563	1
-40.15029876	1
-40.09662189	1
-40.04294502	1
-39.98926815	0
-39.93559128	2
-39.88191441	0
-39.82823754	1
-39.77456067	0
-39.7208838	0
-39.66720693	3
-39.61353006	1
-39.55985319	0
-39.50617632	1
-39.45249945	1
-39.39882258	1
-39.34514571	1
-39.29146884	1
-39.23779197	2
-39.1841151	0
-39.13043823	1
-39.07676136	0
-39.02308449	1
-38.96940762	0
-38.91573075	1
-38.86205388	1
-38.80837701	0
-38.75470014	1
-38.70102327	1
-38.6473464	1
-38.59366953	1
-38.53999266	2
-38.48631579	3
-38.43263892	0
-38.37896205	0
-38.32528518	2
-38.27160831	1
-38.21793144	1
-38.16425457	0
-38.1105777	0
-38.05690083	1
-38.00322396	1
-37.94954709	0
-37.89587022	1
-37.84219335	0
-37.78851648	3
-37.73483961	0
-37.68116274	0
-37.62748587	1
-37.573809	1
-37.52013213	0
-37.46645526	0
-37.41277839	0
-37.35910152	2
-37.30542465	1
-37.25174778	1
-37.19807091	1
-37.14439404	0
-37.09071717	1
-37.0370403	1
-36.98336343	2
-36.92968656	2
-36.87600969	2
-36.82233282	1
-36.76865595	0
-36.71497908	0
-36.66130221	0
-36.60762534	0
-36.55394847	1
-36.5002716	0
-36.44659473	0
-36.39291786	0
-36.33924099	1
-36.28556412	0
-36.23188725	1
-36.17821038	0
-36.12453351	1
-36.07085664	0
-36.01717977	1
-35.9635029	0
-35.90982603	0
-35.85614916	2
-35.80247229	0
-35.74879542	0
-35.69511855	2
-35.64144168	2
-35.58776481	0
-35.53408794	2
-35.48041107	1
-35.4267342	0
-35.37305733	1
-35.31938046	1
-35.26570359	0
-35.21202672	3
-35.15834985	1
-35.10467298	2
-35.05099611	0
-34.99731924	0
-34.94364237	3
-34.8899655	1
-34.83628863	0
-34.78261176	0
-34.72893489	1
-34.67525802	0
-34.62158115	0
-34.56790428	1
-34.51422741	2
-34.46055054	0
-34.40687367	1
-34.3531968	1
-34.29951993	2
-34.24584306	2
-34.19216619	1
-34.13848932	0
-34.08481245	1
-34.03113558	1
-33.97745871	1
-33.92378184	0
-33.87010497	0
-33.8164281	0
-33.76275123	1
-33.70907436	3
-33.65539749	1
-33.60172062	0
-33.54804375	3
-33.49436688	1
-33.44069001	0
-33.38701314	0
-33.33333627	0
-33.2796594	1
-33.22598253	3
-33.17230566	0
-33.11862879	1
-33.06495192	0
-33.01127505	2
-32.95759818	0
-32.90392131	1
-32.85024444	1
-32.79656757	0
-32.7428907	3
-32.68921383	0
-32.63553696	2
-32.58186009	1
-32.52818322	0
-32.47450635	0
-32.42082948	1
-32.36715261	1
-32.31347574	1
-32.25979887	1
-32.206122	2
-32.15244513	1
-32.09876826	1
-32.04509139	0
-31.99141452	1
-31.93773765	2
-31.88406078	1
-31.83038391	0
-31.77670704	2
-31.72303017	1
-31.6693533	1
-31.61567643	0
-31.56199956	1
-31.50832269	1
-31.45464582	1
-31.40096895	0
-31.34729208	2
-31.29361521	0
-31.23993834	0
-31.18626147	4
-31.1325846	0
-31.07890773	1
-31.02523086	1
-30.97155399	1
-30.91787712	0
-30.86420025	1
-30.81052338	1
-30.75684651	2
-30.70316964	0
-30.64949277	1
-30.5958159	1
-30.54213903	0
-30.48846216	3
-30.43478529	0
-30.38110842	0
-30.32743155	0
-30.27375468	2
-30.22007781	0
-30.16640094	4
-30.11272407	1
-30.0590472	0
-30.00537033	0
-29.95169346	3
-29.89801659	1
-29.84433972	1
-29.79066285	1
-29.73698598	1
-29.68330911	0
-29.62963224	1
-29.57595537	1
-29.5222785	0
-29.46860163	0
-29.41492476	0
-29.36124789	1
-29.30757102	0
-29.25389415	1
-29.20021728	1
-29.14654041	1
-29.09286354	1
-29.03918667	0
-28.9855098	0
-28.93183293	2
-28.87815606	0
-28.82447919	0
-28.77080232	0
-28.71712545	4
-28.66344858	1
-28.60977171	2
-28.55609484	0
-28.50241797	0
-28.4487411	0
-28.39506423	0
-28.34138736	0
-28.28771049	2
-28.23403362	0
-28.18035675	0
-28.12667988	4
-28.07300301	2
-28.01932614	0
-27.96564927	0
-27.9119724	1
-27.85829553	0
-27.80461866	0
-27.75094179	0
-27.69726492	1
-27.64358805	2
-27.58991118	0
-27.53623431	2
-27.48255744	1
-27.42888057	1
-27.3752037	1
-27.32152683	1
-27.26784996	1
-27.21417309	0
-27.16049622	0
-27.10681935	0
-27.05314248	0
-26.99946561	0
-26.94578874	5
-26.89211187	2
-26.838435	0
-26.78475813	1
-26.73108126	0
-26.67740439	3
-26.62372752	0
-26.57005065	1
-26.51637378	0
-26.46269691	0
-26.40902004	0
-26.35534317	1
-26.3016663	0
-26.24798943	0
-26.19431256	3
-26.14063569	1
-26.08695882	2
-26.03328195	0
-25.97960508	3
-25.92592821	1
-25.87225134	0
-25.81857447	1
-25.7648976	1
-25.71122073	3
-25.65754386	0
-25.60386699	1
-25.55019012	0
-25.49651325	0
-25.44283638	0
-25.38915951	1
-25.33548264	4
-25.28180577	0
-25.2281289	2
-25.17445203	0
-25.12077516	1
-25.06709829	0
-25.01342142	1
-24.95974455	1
-24.90606768	0
-24.85239081	0
-24.79871394	2
-24.74503707	2
-24.6913602	3
-24.63768333	1
-24.58400646	3
-24.53032959	2
-24.47665272	1
-24.42297585	2
-24.36929898	0
-24.31562211	0
-24.26194524	2
-24.20826837	3
-24.1545915	3
-24.10091463	1
-24.04723776	1
-23.99356089	0
-23.93988402	1
-23.88620715	1
-23.83253028	1
-23.77885341	0
-23.72517654	0
-23.67149967	0
-23.6178228	0
-23.56414593	0
-23.51046906	1
-23.45679219	0
-23.40311532	1
-23.34943845	2
-23.29576158	1
-23.24208471	0
-23.18840784	3
-23.13473097	0
-23.0810541	2
-23.02737723	1
-22.97370036	2
-22.92002349	0
-22.86634662	1
-22.81266975	0
-22.75899288	2
-22.70531601	1
-22.65163914	0
-22.59796227	0
-22.5442854	1
-22.49060853	0
-22.43693166	1
-22.38325479	3
-22.32957792	2
-22.27590105	0
-22.22222418	1
-22.16854731	3
-22.11487044	0
-22.06119357	0
-22.0075167	4
-21.95383983	1
-21.90016296	1
-21.84648609	0
-21.79280922	2
-21.73913235	0
-21.68545548	0
-21.63177861	0
-21.57810174	1
-21.52442487	2
-21.470748	4
-21.41707113	0
-21.36339426	0
-21.30971739	0
-21.25604052	0
-21.20236365	1
-21.14868678	0
-21.09500991	1
-21.04133304	0
-20.98765617	0
-20.9339793	0
-20.88030243	1
-20.82662556	3
-20.77294869	0
-20.71927182	0
-20.66559495	2
-20.61191808	0
-20.55824121	0
-20.50456434	0
-20.45088747	3
-20.3972106	1
-20.34353373	2
-20.28985686	3
-20.23617999	0
-20.18250312	1
-20.12882625	1
-20.07514938	1
-20.02147251	0
-19.96779564	1
-19.91411877	1
-19.8604419	2
-19.80676503	0
-19.75308816	1
-19.69941129	1
-19.64573442	0
-19.59205755	1
-19.53838068	0
-19.48470381	2
-19.43102694	1
-19.37735007	0
-19.3236732	1
-19.26999633	0
-19.21631946	1
-19.16264259	0
-19.10896572	0
-19.05528885	1
-19.00161198	0
-18.94793511	1
-18.89425824	0
-18.84058137	1
-18.7869045	2
-18.73322763	1
-18.67955076	0
-18.62587389	0
-18.57219702	1
-18.51852015	0
-18.46484328	0
-18.41116641	0
-18.35748954	0
-18.30381267	0
-18.2501358	0
-18.19645893	0
-18.14278206	0
-18.08910519	0
-18.03542832	0
-17.98175145	0
-17.92807458	0
-17.87439771	0
-17.82072084	1
-17.76704397	1
-17.7133671	0
-17.65969023	0
-17.60601336	0
-17.55233649	0
-17.49865962	1
-17.44498275	0
-17.39130588	2
-17.33762901	0
-17.28395214	0
-17.23027527	0
-17.1765984	0
-17.12292153	2
-17.06924466	1
-17.01556779	0
-16.96189092	1
-16.90821405	1
-16.85453718	0
-16.80086031	0
-16.74718344	1
-16.69350657	1
-16.6398297	1
-16.58615283	0
-16.53247596	0
-16.47879909	0
-16.42512222	3
-16.37144535	3
-16.31776848	2
-16.26409161	3
-16.21041474	1
-16.15673787	0
-16.103061	1
-16.04938413	2
-15.99570726	3
-15.94203039	1
-15.88835352	0
-15.83467665	0
-15.78099978	0
-15.72732291	0
-15.67364604	0
-15.61996917	0
-15.5662923	0
-15.51261543	0
-15.45893856	0
-15.40526169	1
-15.35158482	1
-15.29790795	1
-15.24423108	1
-15.19055421	0
-15.13687734	0
-15.08320047	0
-15.0295236	0
-14.97584673	1
-14.92216986	1
-14.86849299	0
-14.81481612	4
-14.76113925	1
-14.70746238	0
-14.65378551	1
-14.60010864	0
-14.54643177	0
-14.4927549	1
-14.43907803	1
-14.38540116	0
-14.33172429	0
-14.27804742	0
-14.22437055	1
-14.17069368	0
-14.11701681	0
-14.06333994	2
-14.00966307	0
-13.9559862	2
-13.90230933	1
-13.84863246	0
-13.79495559	1
-13.74127872	1
-13.68760185	1
-13.63392498	1
-13.58024811	0
-13.52657124	0
-13.47289437	2
-13.4192175	0
-13.36554063	1
-13.31186376	0
-13.25818689	2
-13.20451002	1
-13.15083315	0
-13.09715628	1
-13.04347941	3
-12.98980254	0
-12.93612567	0
-12.8824488	0
-12.82877193	1
-12.77509506	1
-12.72141819	1
-12.66774132	0
-12.61406445	0
-12.56038758	1
-12.50671071	0
-12.45303384	0
-12.39935697	0
-12.3456801	1
-12.29200323	1
-12.23832636	1
-12.18464949	1
-12.13097262	0
-12.07729575	1
-12.02361888	0
-11.96994201	1
-11.91626514	1
-11.86258827	0
-11.8089114	3
-11.75523453	2
-11.70155766	2
-11.64788079	0
-11.59420392	2
-11.54052705	0
-11.48685018	0
-11.43317331	2
-11.37949644	0
-11.32581957	0
-11.2721427	1
-11.21846583	0
-11.16478896	0
-11.11111209	0
-11.05743522	2
-11.00375835	1
-10.95008148	3
-10.89640461	0
-10.84272774	1
-10.78905087	3
-10.735374	1
-10.68169713	3
-10.62802026	0
-10.57434339	2
-10.52066652	1
-10.46698965	1
-10.41331278	0
-10.35963591	2
-10.30595904	1
-10.25228217	0
-10.1986053	1
-10.14492843	2
-10.09125156	1
-10.03757469	1
-9.98389782	3
-9.93022095	2
-9.87654408	1
-9.82286721	1
-9.76919034	0
-9.71551347	0
-9.6618366	1
-9.60815973	2
-9.55448286	0
-9.50080599	3
-9.44712912	1
-9.39345225	0
-9.33977538	0
-9.28609851	0
-9.23242164	0
-9.17874477	0
-9.1250679	0
-9.07139103	2
-9.01771416	3
-8.96403729	2
-8.91036042	0
-8.85668355	2
-8.80300668	0
-8.74932981	1
-8.69565294	0
-8.64197607	2
-8.5882992	1
-8.53462233	0
-8.48094546	1
-8.42726859	1
-8.37359172	1
-8.31991485	1
-8.26623798	1
-8.21256111	0
-8.15888424	2
-8.10520737	0
-8.0515305	1
-7.99785363	0
-7.94417676	1
-7.89049989	0
-7.83682302	1
-7.78314615	0
-7.72946928	4
-7.67579241	1
-7.62211554	0
-7.56843867	4
-7.5147618	1
-7.46108493	3
-7.40740806	1
-7.35373119	1
-7.30005432	0
-7.24637745	2
-7.19270058	1
-7.13902371	2
-7.08534684	1
-7.03166997	0
-6.9779931	1
-6.92431623	1
-6.87063936	0
-6.81696249	1
-6.76328562	0
-6.70960875	0
-6.65593188	0
-6.60225501	1
-6.54857814	0
-6.49490127	1
-6.4412244	1
-6.38754753	1
-6.33387066	0
-6.28019379	0
-6.22651692	1
-6.17284005	1
-6.11916318	1
-6.06548631	0
-6.01180944	0
-5.95813257	1
-5.9044557	0
-5.85077883	3
-5.79710196	2
-5.74342509	0
-5.68974822	2
-5.63607135	0
-5.58239448	0
-5.52871761	2
-5.47504074	0
-5.42136387	1
-5.367687	0
-5.31401013	3
-5.26033326	1
-5.20665639	2
-5.15297952	1
-5.09930265	0
-5.04562578	0
-4.99194891	1
-4.93827204	3
-4.88459517	1
-4.8309183	1
-4.77724143	2
-4.72356456	1
-4.66988769	0
-4.61621082	3
-4.56253395	1
-4.50885708	3
-4.45518021	0
-4.40150334	0
-4.34782647	0
-4.2941496	0
-4.24047273	0
-4.18679586	2
-4.13311899	0
-4.07944212	0
-4.02576525	0
-3.97208838	1
-3.91841151	2
-3.86473464	1
-3.81105777	2
-3.7573809	0
-3.70370403	0
-3.65002716	0
-3.59635029	2
-3.54267342	0
-3.48899655	1
-3.43531968	0
-3.38164281	2
-3.32796594	0
-3.27428907	0
-3.2206122	2
-3.16693533	1
-3.11325846	0
-3.05958159	0
-3.00590472	0
-2.95222785	1
-2.89855098	1
-2.84487411	0
-2.79119724	1
-2.73752037	1
-2.6838435	1
-2.63016663	2
-2.57648976	2
-2.52281289	2
-2.46913602	2
-2.41545915	0
-2.36178228	0
-2.30810541	0
-2.25442854	1
-2.20075167	0
-2.1470748	1
-2.09339793	0
-2.03972106	1
-1.98604419	0
-1.93236732	1
-1.87869045	1
-1.82501358	0
-1.77133671	0
-1.71765984	0
-1.66398297	1
-1.6103061	0
-1.55662923	0
-1.50295236	1
-1.44927549	2
-1.39559862	2
-1.34192175	0
-1.28824488	3
-1.23456801	1
-1.18089114	0
-1.12721427	1
-1.0735374	0
-1.01986053	0
-0.96618366	0
-0.91250679	0
-0.85882992	0
-0.80515305	0
-0.75147618	2
-0.69779931	1
-0.64412244	2
-0.59044557	2
-0.5367687	0
-0.48309183	0
-0.42941496	2
-0.37573809	1
-0.32206122	0
-0.26838435	0
-0.21470748	2
-0.16103061	2
-0.10735374	1
-0.05367687	3
0	2
0.05367687	3
0.10735374	6
0.16103061	4
0.21470748	6
0.26838435	7
0.32206122	11
0.37573809	13
0.42941496	18
0.48309183	32
0.5367687	34
0.59044557	51
0.64412244	56
0.69779931	88
0.75147618	122
0.80515305	157
0.85882992	230
0.91250679	337
0.96618366	509
1.01986053	721
1.0735374	911
1.12721427	1290
1.18089114	1624
1.23456801	2143
1.28824488	2695
1.34192175	3363
1.39559862	3966
1.44927549	4649
1.50295236	5373
1.55662923	6032
1.6103061	6822
1.66398297	7494
1.71765984	8047
1.77133671	8576
1.82501358	9259
1.87869045	9798
1.93236732	10215
1.98604419	10832
2.03972106	11198
2.09339793	11317
2.1470748	11699
2.20075167	11611
2.25442854	11899
2.30810541	11787
2.36178228	12000
2.41545915	11708
2.46913602	11650
2.52281289	11686
2.57648976	11676
2.63016663	11355
2.6838435	11335
2.73752037	11141
2.79119724	10668
2.84487411	10712
2.89855098	10696
2.95222785	10509
3.00590472	10111
3.05958159	10190
3.11325846	9826
3.16693533	9908
3.2206122	9579
3.27428907	9432
3.32796594	9145
3.38164281	9224
3.43531968	9132
3.48899655	8750
3.54267342	8876
3.59635029	8648
3.65002716	8449
3.70370403	8305
3.7573809	8291
3.81105777	8110
3.86473464	7944
3.91841151	7997
3.97208838	7734
4.02576525	7779
4.07944212	7630
4.13311899	7302
4.18679586	7394
4.24047273	7094
4.2941496	7149
4.34782647	7019
4.40150334	6901
4.45518021	6952
4.50885708	6693
4.56253395	6584
4.61621082	6526
4.66988769	6294
4.72356456	6226
4.77724143	6193
4.8309183	6146
4.88459517	5975
4.93827204	6079
4.99194891	5770
5.04562578	5875
5.09930265	5738
5.15297952	5589
5.20665639	5472
5.26033326	5494
5.31401013	5354
5.367687	5216
5.42136387	5132
5.47504074	5106
5.52871761	4914
5.58239448	4916
5.63607135	4852
5.68974822	4924
5.74342509	4593
5.79710196	4715
5.85077883	4575
5.9044557	4551
5.95813257	4503
6.01180944	4193
6.06548631	4202
6.11916318	4097
6.17284005	3983
6.22651692	3964
6.28019379	3901
6.33387066	3949
6.38754753	3793
6.4412244	3724
6.49490127	3766
6.54857814	3685
6.60225501	3518
6.65593188	3562
6.70960875	3437
6.76328562	3405
6.81696249	3331
6.87063936	3341
6.92431623	3248
6.9779931	3213
7.03166997	3138
7.08534684	3051
7.13902371	3080
7.19270058	2897
7.24637745	2896
7.30005432	2847
7.35373119	2847
7.40740806	2777
7.46108493	2741
7.5147618	2630
7.56843867	2578
7.62211554	2626
7.67579241	2634
7.72946928	2527
7.78314615	2500
7.83682302	2456
7.89049989	2393
7.94417676	2485
7.99785363	2382
8.0515305	2273
8.10520737	2195
8.15888424	2250
8.21256111	2285
8.26623798	2176
8.31991485	2139
8.37359172	2064
8.42726859	2042
8.48094546	2014
8.53462233	1991
8.5882992	1964
8.64197607	1875
8.69565294	1914
8.74932981	1905
8.80300668	1824
8.85668355	1795
8.91036042	1743
8.96403729	1709
9.01771416	1774
9.07139103	1722
9.1250679	1724
9.17874477	1650
9.23242164	1611
9.28609851	1583
9.33977538	1523
9.39345225	1545
9.44712912	1456
9.50080599	1420
9.55448286	1449
9.60815973	1445
9.6618366	1422
9.71551347	1424
9.76919034	1364
9.82286721	1341
9.87654408	1377
9.93022095	1328
9.98389782	1298
10.03757469	1366
10.09125156	1293
10.14492843	1271
10.1986053	1199
10.25228217	1199
10.30595904	1192
10.35963591	1128
10.41331278	1164
10.46698965	1136
10.52066652	1018
10.57434339	1110
10.62802026	1070
10.68169713	1017
10.735374	1064
10.78905087	1057
10.84272774	985
10.89640461	967
10.95008148	981
11.00375835	996
11.05743522	943
11.11111209	915
11.16478896	923
11.21846583	821
11.2721427	840
11.32581957	917
11.37949644	893
11.43317331	867
11.48685018	837
11.54052705	819
11.59420392	808
11.64788079	788
11.70155766	821
11.75523453	756
11.8089114	759
11.86258827	723
11.91626514	736
11.96994201	675
12.02361888	721
12.07729575	644
12.13097262	671
12.18464949	611
12.23832636	684
12.29200323	647
12.3456801	635
12.39935697	626
12.45303384	626
12.50671071	626
12.56038758	643
12.61406445	592
12.66774132	608
12.72141819	598
12.77509506	507
12.82877193	562
12.8824488	563
12.93612567	553
12.98980254	516
13.04347941	562
13.09715628	504
13.15083315	503
13.20451002	515
13.25818689	521
13.31186376	490
13.36554063	477
13.4192175	449
13.47289437	449
13.52657124	457
13.58024811	447
13.63392498	440
13.68760185	451
13.74127872	462
13.79495559	428
13.84863246	438
13.90230933	468
13.9559862	425
14.00966307	378
14.06333994	403
14.11701681	409
14.17069368	393
14.22437055	372
14.27804742	405
14.33172429	373
14.38540116	353
14.43907803	362
14.4927549	355
14.54643177	383
14.60010864	353
14.65378551	320
14.70746238	333
14.76113925	320
14.81481612	361
14.86849299	337
14.92216986	320
14.97584673	331
15.0295236	322
15.08320047	282
15.13687734	286
15.19055421	271
15.24423108	273
15.29790795	269
15.35158482	309
15.40526169	266
15.45893856	262
15.51261543	297
15.5662923	265
15.61996917	242
15.67364604	260
15.72732291	230
15.78099978	250
15.83467665	270
15.88835352	261
15.94203039	237
15.99570726	241
16.04938413	226
16.103061	215
16.15673787	238
16.21041474	250
16.26409161	220
16.31776848	239
16.37144535	229
16.42512222	228
16.47879909	227
16.53247596	209
16.58615283	205
16.6398297	210
16.69350657	209
16.74718344	203
16.80086031	214
16.85453718	185
16.90821405	166
16.96189092	172
17.01556779	187
17.06924466	201
17.12292153	195
17.1765984	169
17.23027527	180
17.28395214	171
17.33762901	190
17.39130588	207
17.44498275	161
17.49865962	182
17.55233649	148
17.60601336	173
17.65969023	163
17.7133671	176
17.76704397	147
17.82072084	165
17.87439771	142
17.92807458	148
17.98175145	157
18.03542832	158
18.08910519	152
18.14278206	153
18.19645893	161
18.2501358	140
18.30381267	120
18.35748954	143
18.41116641	152
18.46484328	132
18.51852015	133
18.57219702	154
18.62587389	137
18.67955076	142
18.73322763	145
18.7869045	131
18.84058137	137
18.89425824	115
18.94793511	126
19.00161198	122
19.05528885	118
19.10896572	118
19.16264259	118
19.21631946	111
19.26999633	93
19.3236732	101
19.37735007	110
19.43102694	97
19.48470381	110
19.53838068	122
19.59205755	103
19.64573442	107
19.69941129	82
19.75308816	111
19.80676503	97
19.8604419	94
19.91411877	93
19.96779564	96
20.02147251	94
20.07514938	106
20.12882625	107
20.18250312	91
20.23617999	91
20.28985686	88
20.34353373	89
20.3972106	83
20.45088747	98
20.50456434	81
20.55824121	86
20.61191808	101
20.66559495	83
20.71927182	97
20.77294869	82
20.82662556	81
20.88030243	89
20.9339793	93
20.98765617	71
21.04133304	72
21.09500991	88
21.14868678	77
21.20236365	87
21.25604052	86
21.30971739	83
21.36339426	84
21.41707113	75
21.470748	67
21.52442487	61
21.57810174	77
21.63177861	72
21.68545548	72
21.73913235	77
21.79280922	60
21.84648609	56
21.90016296	59
21.95383983	61
22.0075167	65
22.06119357	61
22.11487044	63
22.16854731	63
22.22222418	84
22.27590105	61
22.32957792	66
22.38325479	61
22.43693166	45
22.49060853	56
22.5442854	59
22.59796227	51
22.65163914	71
22.70531601	61
22.75899288	62
22.81266975	55
22.86634662	71
22.92002349	58
22.97370036	58
23.02737723	60
23.0810541	63
23.13473097	68
23.18840784	71
23.24208471	67
23.29576158	52
23.34943845	50
23.40311532	48
23.45679219	49
23.51046906	39
23.56414593	48
23.6178228	51
23.67149967	63
23.72517654	66
23.77885341	37
23.83253028	49
23.88620715	46
23.93988402	52
23.99356089	47
24.04723776	35
24.10091463	50
24.1545915	45
24.20826837	42
24.26194524	44
24.31562211	45
24.36929898	48
24.42297585	39
24.47665272	41
24.53032959	34
24.58400646	35
24.63768333	40
24.6913602	45
24.74503707	41
24.79871394	38
24.85239081	37
24.90606768	46
24.95974455	37
25.01342142	38
25.06709829	39
25.12077516	40
25.17445203	47
25.2281289	39
25.28180577	42
25.33548264	37
25.38915951	42
25.44283638	26
25.49651325	52
25.55019012	37
25.60386699	41
25.65754386	42
25.71122073	35
25.7648976	34
25.81857447	34
25.87225134	27
25.92592821	34
25.97960508	40
26.03328195	36
26.08695882	35
26.14063569	39
26.19431256	45
26.24798943	36
26.3016663	38
26.35534317	36
26.40902004	42
26.46269691	31
26.51637378	32
26.57005065	41
26.62372752	17
26.67740439	37
26.73108126	51
26.78475813	32
26.838435	37
26.89211187	33
26.94578874	30
26.99946561	33
27.05314248	26
27.10681935	36
27.16049622	38
27.21417309	27
27.26784996	43
27.32152683	30
27.3752037	29
27.42888057	39
27.48255744	30
27.53623431	26
27.58991118	27
27.64358805	31
27.69726492	44
27.75094179	24
27.80461866	29
27.85829553	21
27.9119724	31
27.96564927	27
28.01932614	26
28.07300301	32
28.12667988	30
28.18035675	31
28.23403362	28
28.28771049	30
28.34138736	31
28.39506423	22
28.4487411	27
28.50241797	23
28.55609484	28
28.60977171	37
28.66344858	22
28.71712545	27
28.77080232	31
28.82447919	25
28.87815606	24
28.93183293	35
28.9855098	23
29.03918667	26
29.09286354	29
29.14654041	28
29.20021728	28
29.25389415	21
29.30757102	27
29.36124789	27
29.41492476	31
29.46860163	22
29.5222785	23
29.57595537	19
29.62963224	22
29.68330911	22
29.73698598	14
29.79066285	35
29.84433972	32
29.89801659	20
29.95169346	23
30.00537033	24
30.0590472	28
30.11272407	27
30.16640094	27
30.22007781	16
30.27375468	28
30.32743155	19
30.38110842	29
30.43478529	32
30.48846216	29
30.54213903	26
30.5958159	23
30.64949277	22
30.70316964	25
30.75684651	22
30.81052338	31
30.86420025	22
30.91787712	27
30.97155399	27
31.02523086	20
31.07890773	21
31.1325846	20
31.18626147	21
31.23993834	21
31.29361521	18
31.34729208	25
31.40096895	16
31.45464582	24
31.50832269	21
31.56199956	29
31.61567643	17
31.6693533	26
31.72303017	19
31.77670704	21
31.83038391	19
31.88406078	12
31.93773765	16
31.99141452	25
32.04509139	23
32.09876826	19
32.15244513	20
32.206122	20
32.25979887	14
32.31347574	16
32.36715261	16
32.42082948	28
32.47450635	8
32.52818322	17
32.58186009	11
32.63553696	15
32.68921383	15
32.7428907	15
32.79656757	17
32.85024444	16
32.90392131	20
32.95759818	25
33.01127505	17
33.06495192	9
33.11862879	16
33.17230566	19
33.22598253	17
33.2796594	17
33.33333627	19
33.38701314	22
33.44069001	12
33.49436688	14
33.54804375	20
33.60172062	11
33.65539749	21
33.70907436	14
33.76275123	21
33.8164281	14
33.87010497	21
33.92378184	9
33.97745871	15
34.03113558	13
34.08481245	11
34.13848932	25
34.19216619	19
34.24584306	19
34.29951993	13
34.3531968	18
34.40687367	24
34.46055054	12
34.51422741	20
34.56790428	15
34.62158115	16
34.67525802	13
34.72893489	20
34.78261176	12
34.83628863	15
34.8899655	17
34.94364237	15
34.99731924	16
35.05099611	18
35.10467298	16
35.15834985	15
35.21202672	13
35.26570359	19
35.31938046	10
35.37305733	15
35.4267342	18
35.48041107	10
35.53408794	10
35.58776481	8
35.64144168	22
35.69511855	13
35.74879542	14
35.80247229	19
35.85614916	11
35.90982603	20
35.9635029	16
36.01717977	16
36.07085664	11
36.12453351	13
36.17821038	13
36.23188725	16
36.28556412	13
36.33924099	10
36.39291786	13
36.44659473	12
36.5002716	15
36.55394847	9
36.60762534	8
36.66130221	10
36.71497908	17
36.76865595	10
36.82233282	11
36.87600969	13
36.92968656	15
36.98336343	14
37.0370403	15
37.09071717	10
37.14439404	13
37.19807091	18
37.25174778	8
37.30542465	8
37.35910152	12
37.41277839	16
37.46645526	12
37.52013213	12
37.573809	11
37.62748587	11
37.68116274	10
37.73483961	13
37.78851648	14
37.84219335	6
37.89587022	9
37.94954709	9
38.00322396	9
38.05690083	7
38.1105777	9
38.16425457	16
38.21793144	11
38.27160831	8
38.32528518	13
38.37896205	14
38.43263892	10
38.48631579	21
38.53999266	11
38.59366953	11
38.6473464	9
38.70102327	14
38.75470014	15
38.80837701	9
38.86205388	7
38.91573075	7
38.96940762	11
39.02308449	12
39.07676136	12
39.13043823	12
39.1841151	10
39.23779197	10
39.29146884	11
39.34514571	12
39.39882258	8
39.45249945	7
39.50617632	10
39.55985319	14
39.61353006	8
39.66720693	8
39.7208838	10
39.77456067	15
39.82823754	14
39.88191441	12
39.93559128	5
39.98926815	15
40.04294502	12
40.09662189	11
40.15029876	12
40.20397563	10
40.2576525	19
40.31132937	7
40.36500624	7
40.41868311	11
40.47235998	11
40.52603685	9
40.57971372	8
40.63339059	4
40.68706746	9
40.74074433	13
40.7944212	7
40.84809807	10
40.90177494	6
40.95545181	7
41.00912868	17
41.06280555	10
41.11648242	8
41.17015929	8
41.22383616	7
41.27751303	8
41.3311899	9
41.38486677	9
41.43854364	12
41.49222051	7
41.54589738	10
41.59957425	11
41.65325112	11
41.70692799	11
41.76060486	9
41.81428173	7
41.8679586	10
41.92163547	13
41.97531234	7
42.02898921	8
42.08266608	12
42.13634295	14
42.19001982	3
42.24369669	10
42.29737356	9
42.35105043	11
42.4047273	10
42.45840417	9
42.51208104	11
42.56575791	10
42.61943478	9
42.67311165	3
42.72678852	8
42.78046539	15
42.83414226	8
42.88781913	7
42.941496	5
42.99517287	2
43.04884974	13
43.10252661	12
43.15620348	7
43.20988035	4
43.26355722	10
43.31723409	9
43.37091096	10
43.42458783	11
43.4782647	6
43.53194157	3
43.58561844	7
43.63929531	9
43.69297218	7
43.74664905	9
43.80032592	10
43.85400279	6
43.90767966	3
43.96135653	10
44.0150334	12
44.06871027	8
44.12238714	9
44.17606401	17
44.22974088	7
44.28341775	9
44.33709462	12
44.39077149	8
44.44444836	7
44.49812523	9
44.5518021	6
44.60547897	6
44.65915584	9
44.71283271	6
44.76650958	13
44.82018645	6
44.87386332	8
44.92754019	6
44.98121706	11
45.03489393	9
45.0885708	7
45.14224767	8
45.19592454	6
45.24960141	14
45.30327828	8
45.35695515	11
45.41063202	7
45.46430889	4
45.51798576	12
45.57166263	8
45.6253395	10
45.67901637	5
45.73269324	10
45.78637011	6
45.84004698	13
45.89372385	4
45.94740072	8
46.00107759	7
46.05475446	4
46.10843133	5
46.1621082	7
46.21578507	8
46.26946194	5
46.32313881	9
46.37681568	6
46.43049255	11
46.48416942	3
46.53784629	8
46.59152316	7
46.64520003	6
46.6988769	7
46.75255377	5
46.80623064	9
46.85990751	8
46.91358438	5
46.96726125	6
47.02093812	5
47.07461499	12
47.12829186	3
47.18196873	10
47.2356456	9
47.28932247	6
47.34299934	6
47.39667621	8
47.45035308	5
47.50402995	6
47.55770682	6
47.61138369	5
47.66506056	4
47.71873743	4
47.7724143	7
47.82609117	11
47.87976804	6
47.93344491	11
47.98712178	5
48.04079865	11
48.09447552	4
48.14815239	2
48.20182926	10
48.25550613	7
48.309183	14
48.36285987	5
48.41653674	8
48.47021361	7
48.52389048	6
48.57756735	9
48.63124422	11
48.68492109	5
48.73859796	8
48.79227483	11
48.8459517	11
48.89962857	2
48.95330544	15
49.00698231	6
49.06065918	2
49.11433605	15
49.16801292	5
49.22168979	3
49.27536666	5
49.32904353	6
49.3827204	5
49.43639727	8
49.49007414	8
49.54375101	4
49.59742788	5
[truncated: 2,097 more rows]
