# Supplementary material for: Interplay of structure and photophysics of individualized rod-shaped graphene quantum dots with up to 132 sp² carbon atoms
Source: Nat Commun. 2023 Aug 7;14:4728. doi: 10.1038/s41467-023-40376-w (PMC10406913; doi:10.1038/s41467-023-40376-w)
Supplement: Supplementary file 3 — Source Data [file 41467_2023_40376_MOESM3_ESM.zip › Fig1d-Calculs_C96-abn-PL.dat]

Absorption	PL Room T	Wavelength
0	6.76E-4	853.818081663568
0	6.87E-4	853.053898559509
0	6.97E-4	852.290496342368
0	7.07E-4	851.529044007571
0	7.17E-4	850.768951049911
0	7.28E-4	850.009631157514
0	7.38E-4	849.252247094051
0	7.49E-4	848.496211532843
0	7.58E-4	847.741520875635
0	7.67E-4	846.987592997872
0	7.75E-4	846.235582431877
0	7.82E-4	845.484906048899
0	7.91E-4	844.734984835645
0	7.99E-4	843.986967207703
0	8.07E-4	843.240273155446
0	8.14E-4	842.494326751913
0	8.21E-4	841.750270344392
0	8.27E-4	841.007527017367
0	8.33E-4	840.266093297997
0	8.4E-4	839.525397335861
0	8.46E-4	838.786573462146
0	8.53E-4	838.049048848122
0	8.59E-4	837.312254672574
0	8.66E-4	836.577319309419
0	8.72E-4	835.843672966726
0	8.78E-4	835.110749828432
0	8.84E-4	834.379672357944
0	8.9E-4	833.649873775997
0	8.97E-4	832.921350729747
0	9.04E-4	832.19354137277
0	9.11E-4	831.467560360187
0	9.19E-4	830.742844892271
0	9.26E-4	830.018836072619
0	9.34E-4	829.296642753051
0	9.42E-4	828.575705091197
0	9.5E-4	827.855467117448
0	9.59E-4	827.137031925489
0	9.68E-4	826.419842607008
0	9.77E-4	825.70389592402
0	9.87E-4	824.988639773368
0	9.97E-4	824.275169641148
0	0.001008	823.56293249507
0	0.00102	822.851379105547
0	0.001031	822.141599304097
0	0.001043	821.433042939088
0	0.001055	820.72516363208
0	0.001069	820.01904560364
0	0.001083	819.314141560305
0	0.001099	818.610448374068
0	0.001115	817.907423433312
0	0.001132	817.206143544896
0	0.00115	816.506065191425
0	0.001168	815.806648561023
0	0.001188	815.108964949657
0	0.00121	814.412473646532
0	0.001234	813.716637617858
0	0.001258	813.022522690869
0	0.001284	812.329590939643
0	0.001311	811.637839341526
0	0.001339	810.946734533317
0	0.001369	810.2573351159
0	0.001402	809.569106842883
0	0.001438	808.881519079493
0	0.001476	808.195625054586
0	0.001516	807.510893256828
0	0.001558	806.826795758954
0	0.001601	806.14438045854
0	0.001647	805.463118558325
0	0.001696	804.783007136608
0	0.001748	804.103521843732
0	0.001804	803.425703532028
0	0.001861	802.749026990494
0	0.00192	802.072970528993
0	0.00198	801.398569762069
0	0.002045	800.725302144653
0	0.002115	800.05264862591
0	0.00219	799.381639621996
0	0.002268	798.711755233495
0	0.002347	798.04247902886
0	0.002426	797.374836264865
0	0.002507	796.70830966767
0	0.002596	796.042896440597
0	0.002692	795.37808361348
0	0.002795	794.714889624356
0	0.002899	794.052800669054
0	0.003001	793.391306350778
0	0.003102	792.731420037693
0	0.003209	792.072630505145
0	0.003327	791.41442991036
0	0.003456	790.75782658936
0	0.00359	790.102311877596
0	0.003719	789.447883070036
0	0.003843	788.794035699291
0	0.003969	788.141771450327
0	0.004106	787.490585041998
0	0.004261	786.839974516538
0	0.004428	786.190936613356
0	0.004597	785.542968566878
0	0.004754	784.895570910251
0	0.004902	784.249735473829
0	0.005056	783.60496198884
0	0.005228	782.961247838175
0	0.005418	782.318096847195
0	0.005611	781.676494357431
0	0.005793	781.035943400089
0	0.005959	780.3959502485
0	0.006124	779.757495418925
0	0.006308	779.120084396298
0	0.006526	778.483225883814
0	0.006767	777.847895607794
0	0.007004	777.21360148874
0	0.007206	776.580340993923
0	0.007372	775.9476260383
0	0.007527	775.316426016368
0	0.007697	774.686252067913
0	0.00789	774.056618496208
0	0.008092	773.428489986908
0	0.008292	772.801380073691
0	0.008489	772.174805430631
0	0.008692	771.549726068737
0	0.008909	770.925657898009
0	0.009138	770.302598466725
0	0.009368	769.680067582876
0	0.009584	769.059019077626
0	0.009787	768.438972002174
0	0.009994	767.819448495105
0	0.010222	767.20139779145
0	0.010465	766.584341278403
0	0.010695	765.967803408186
0	0.010892	765.35272885281
0	0.011066	764.738641318459
0	0.011246	764.125538431201
0	0.011458	763.512947701826
0	0.011703	762.901807769663
0	0.011955	762.291645406517
0	0.012174	761.681990397893
0	0.012331	761.073776896133
0	0.012442	760.466533952991
0	0.012556	759.859793612276
0	0.012717	759.25448557141
0	0.012917	758.650141145635
0	0.013098	758.046758035754
0	0.013211	757.443871271193
0	0.013256	756.84240465922
0	0.013276	756.241892507534
0	0.013313	755.641872066175
0	0.013387	755.043262761145
0	0.013488	754.445601125828
0	0.013593	753.848426614984
0	0.013679	753.252654304414
0	0.013734	752.657822937247
0	0.013763	752.0639302861
0	0.013786	751.470518720706
0	0.013815	750.878497564792
0	0.01385	750.287408483088
0	0.013889	749.696796013548
0	0.013932	749.107565201054
0	0.013976	748.519259883473
0	0.014014	747.931426751577
0	0.014039	747.344966601515
0	0.014053	746.759425428845
0	0.014063	746.174352061909
0	0.014072	745.590643077943
0	0.014083	745.007846614901
0	0.014098	744.425960534618
0	0.014114	743.844536491873
0	0.014117	743.264465484956
0	0.014098	742.685298484623
0	0.01406	742.106589248192
0	0.014018	741.529224623554
0	0.013982	740.952757688729
0	0.013946	740.3767442888
0	0.0139	739.802067150163
0	0.013843	739.228281443284
0	0.013785	738.655385095602
0	0.013728	738.08293671296
0	0.013668	737.511813571288
0	0.013604	736.941573607983
0	0.013543	736.371777482701
0	0.013495	735.803298416302
0	0.013456	735.235696404579
0	0.013419	734.668534146683
0	0.01338	734.102680836427
0	0.013343	733.53769851364
0	0.013314	732.973585168871
0	0.0133	732.409906198373
0	0.013303	731.847525470065
0	0.013325	731.286007726862
0	0.013365	730.724920371609
0	0.013417	730.165123309579
0	0.013485	729.606183294725
0	0.013572	729.047669722592
0	0.013682	728.490438562994
0	0.013814	727.934058566992
0	0.013957	727.37852778586
0	0.01411	726.823418250536
0	0.014282	726.269580725742
0	0.014489	725.71658660374
0	0.014739	725.164009876266
0	0.015025	724.612697435046
1E-6	0.01533	724.062222637455
1E-6	0.015639	723.512161422565
1E-6	0.015951	722.963356835473
1E-6	0.016281	722.415384185162
1E-6	0.016649	721.868241581357
1E-6	0.017068	721.321507538682
1E-6	0.017535	720.776020014323
1E-6	0.018034	720.231356898452
1E-6	0.018545	719.68709862209
1E-6	0.01906	719.144079356389
1E-6	0.019595	718.601878912106
1E-6	0.020173	718.060079623598
1E-6	0.020811	717.519511901566
1E-6	0.021505	716.979757464251
1E-6	0.022235	716.440814477651
2E-6	0.022982	715.902267793636
2E-6	0.023735	715.364942848687
2E-6	0.024503	714.828423884032
2E-6	0.025312	714.292297624863
2E-6	0.026196	713.757385806014
2E-6	0.027173	713.223274546097
2E-6	0.028226	712.689552430961
3E-6	0.029314	712.157037518615
3E-6	0.030406	711.625317792355
3E-6	0.031505	711.094391472373
3E-6	0.032651	710.563849605723
4E-6	0.03389	710.034505386528
4E-6	0.035243	709.505949264603
4E-6	0.036678	708.977774118538
5E-6	0.038122	708.450789522699
5E-6	0.039518	707.924587762382
6E-6	0.040896	707.398763535419
6E-6	0.042373	706.874122820519
7E-6	0.044059	706.35025972613
7E-6	0.045946	705.826770757142
8E-6	0.047892	705.304458320488
9E-6	0.049735	704.782918335553
9E-6	0.05143	704.262149090025
1E-5	0.053103	703.741749479288
1.1E-5	0.054972	703.222517185
1.2E-5	0.057186	702.704050522154
1.3E-5	0.059675	702.185950165184
1.4E-5	0.062155	701.669010278885
1.5E-5	0.064344	701.1528309611
1.6E-5	0.066239	700.637014653484
1.7E-5	0.068179	700.122352027165
1.9E-5	0.070559	699.608444950971
2.1E-5	0.073458	699.095291762346
2.2E-5	0.07653	698.582497240881
2.4E-5	0.079288	698.070847435491
2.6E-5	0.08151	697.559946557907
2.8E-5	0.083436	697.049401127759
3E-5	0.085639	696.539993753609
3.3E-5	0.088598	696.031330390917
3.6E-5	0.092267	695.523019287863
3.9E-5	0.095982	695.015839635184
4.2E-5	0.098955	694.50939912055
4.4E-5	0.101013	694.003696129362
4.7E-5	0.102845	693.49834119671
5.1E-5	0.105381	692.994108991207
5.5E-5	0.108892	692.490609492259
5.9E-5	0.112725	691.987454937107
6.4E-5	0.115883	691.485416628328
6.8E-5	0.117865	690.984106251066
7.2E-5	0.119095	690.483137733567
7.6E-5	0.120729	689.983279034246
8.2E-5	0.123868	689.484143532806
8.9E-5	0.128552	688.985729660891
9.7E-5	0.133401	688.487653584106
1.03E-4	0.136522	687.990678835964
1.08E-4	0.137141	687.494421038217
1.12E-4	0.136302	686.998498021832
1.17E-4	0.13581	686.503670026475
1.24E-4	0.136633	686.009554342745
1.31E-4	0.138423	685.51577045615
1.39E-4	0.140254	685.023075333756
1.47E-4	0.14153	684.531087924154
1.54E-4	0.142314	684.03980670359
1.62E-4	0.143096	683.548853346799
1.71E-4	0.144309	683.058980490403
1.81E-4	0.145906	682.569809276784
1.91E-4	0.147353	682.080963010309
2.01E-4	0.148191	681.59319110389
2.11E-4	0.14862	681.106116332925
2.22E-4	0.149293	680.619363620895
2.34E-4	0.150485	680.133679177653
2.47E-4	0.151688	679.648687401067
2.59E-4	0.152184	679.164386810409
2.7E-4	0.151857	678.680404471628
2.82E-4	0.151326	678.197482355927
2.95E-4	0.151366	677.715247008079
3.11E-4	0.152282	677.233327088951
3.28E-4	0.15365	676.752461414194
3.45E-4	0.154482	676.272278126791
3.59E-4	0.153811	675.792407472302
3.7E-4	0.151563	675.313585130902
3.8E-4	0.148916	674.835440833531
3.94E-4	0.147375	674.357973140975
4.12E-4	0.147269	673.880814395833
4.31E-4	0.147306	673.404696128846
4.46E-4	0.145804	672.929250172303
4.55E-4	0.142267	672.45411042998
4.6E-4	0.13766	671.980005343325
4.67E-4	0.133348	671.506568309006
4.77E-4	0.130096	671.033434782044
4.91E-4	0.127864	670.561330134107
5.06E-4	0.126087	670.089889316281
5.21E-4	0.12399	669.619110929426
5.31E-4	0.120974	669.148632481446
5.37E-4	0.117057	668.679175281304
5.42E-4	0.112915	668.210376337162
5.5E-4	0.109307	667.741874685313
5.61E-4	0.106472	667.274388609842
5.73E-4	0.104083	666.807556650411
5.86E-4	0.101668	666.341019362043
5.97E-4	0.099004	665.875492022919
6.07E-4	0.096189	665.41061469452
6.17E-4	0.093508	664.946029441022
6.3E-4	0.09122	664.482448553518
6.47E-4	0.089375	664.019513605706
6.64E-4	0.087758	663.557223248477
6.82E-4	0.086048	663.095221543322
6.97E-4	0.084117	662.63421682781
7.13E-4	0.082182	662.173852676998
7.33E-4	0.080654	661.7137746395
7.59E-4	0.079771	661.254688109094
7.9E-4	0.079374	660.796238150964
8.23E-4	0.078995	660.338071791529
8.52E-4	0.078232	659.880891499085
8.78E-4	0.077071	659.424343819599
9.05E-4	0.075885	658.968427440933
9.39E-4	0.07515	658.512791345443
9.83E-4	0.075107	658.05813412923
0.001036	0.075608	657.604104298132
0.001093	0.076221	657.150352290885
0.001148	0.076544	656.697573820222
0.0012	0.076488	656.245418851285
0.001253	0.076318	655.793539270134
0.001314	0.07645	655.342627923938
0.001389	0.07714	654.892336228063
0.001476	0.078305	654.442662906084
0.00157	0.079605	653.993261759748
0.001665	0.080724	653.544821843155
0.001762	0.081618	653.096996491184
0.001865	0.082523	652.649440932068
0.001981	0.083742	652.202841395315
0.002116	0.085412	651.756852645134
0.002268	0.087439	651.311131327435
0.002432	0.089627	650.866360864456
0.002609	0.091847	650.422197440903
0.002798	0.094129	649.978639814861
0.003005	0.096583	649.535346508774
0.003234	0.099286	649.092997228792
0.003485	0.102234	648.651250039887
0.003761	0.1054	648.209764861908
0.004064	0.108816	647.769218633604
0.004401	0.112567	647.329270820119
0.004776	0.116698	646.889582730135
0.00519	0.121146	646.450828551856
0.005639	0.125781	646.012669142007
0.006123	0.13051	645.575103292017
0.006646	0.135349	645.137794149016
0.007216	0.140414	644.701412260037
0.007847	0.145867	644.265620323879
0.008549	0.151816	643.830082856778
0.009327	0.15823	643.395467694024
0.010175	0.164943	642.961438906219
0.01109	0.171797	642.527662370368
0.01208	0.178807	642.094803226423
0.013165	0.186167	641.662526908429
0.014366	0.194062	641.230832240052
0.015692	0.202518	640.799386899683
0.017142	0.211393	640.368852459017
0.018706	0.220446	639.938896157012
0.02037	0.22942	639.509187013632
0.022133	0.238218	639.080383943002
0.024034	0.247136	638.652155528281
0.026154	0.256857	638.224172122883
0.028571	0.267978	637.797089999342
0.03129	0.280367	637.370579076872
0.034226	0.293099	636.944638210309
0.037283	0.305201	636.518939518381
0.040456	0.316512	636.094135776345
0.043866	0.32785	635.669898672168
0.047694	0.340424	635.245901639344
0.052067	0.354923	634.822794848311
0.056939	0.370832	634.400251304358
0.062064	0.386423	633.977945747849
0.067171	0.399901	633.556525759949
0.072287	0.411309	633.135665655352
0.077903	0.423249	632.715041473451
0.084659	0.438964	632.295298221568
0.092739	0.459139	631.876111515942
0.10157	0.480673	631.457480250404
0.11023	0.499022	631.039082184189
0.11826	0.512055	630.621558916836
0.12619	0.522057	630.204587787753
0.135364	0.534435	629.787847837161
0.147057	0.553866	629.371978126278
0.16134	0.580189	628.956657277967
0.176559	0.607179	628.5415656058
0.190359	0.62665	628.127339647702
0.20195	0.636002	627.713659302337
0.213512	0.642057	627.300523492405
0.228779	0.655898	626.887614217407
0.249624	0.682572	626.475564674256
0.273865	0.71565	626.064056450782
0.296707	0.742252	625.652772802269
0.314652	0.753741	625.242344436932
0.32875	0.752994	624.832454200789
0.344789	0.753329	624.42278659747
0.369684	0.769384	624.013969861132
0.405589	0.804906	623.605688088528
0.446099	0.846656	623.197940230292
0.479659	0.872603	622.790412442951
0.499963	0.871543	622.383729684693
0.513833	0.855773	621.977577708324
0.536562	0.851117	621.571643901605
0.577597	0.87256	621.166550782369
0.630646	0.910008	620.761985337001
0.678123	0.937518	620.357636177256
0.705191	0.935029	619.954123394869
0.712268	0.904204	619.551135202546
0.718849	0.870117	619.148670577955
0.753211	0.866105	618.746419753579
0.829036	0.906583	618.344999608548
0.925556	0.967922	617.944099979369
0.994714	1	617.543412305847
1	0.967634	617.143551073855
0.951948	0.883634	616.744207329508
0.898731	0.795467	616.345073712883
0.882708	0.742057	615.946762330484
0.909473	0.727294	615.548965430969
0.951953	0.727387	615.151682018174
0.976732	0.715343	614.754606321561
0.968023	0.679802	614.358347296774
0.935522	0.628622	613.962598784849
0.905746	0.580372	613.567056199279
0.900887	0.54947	613.172326148338
0.919181	0.534587	612.778103659323
0.936308	0.521058	612.384085322882
0.92847	0.49533	611.990875413464
0.894257	0.456871	611.598170137733
0.853739	0.416478	611.205968524864
0.828556	0.385053	610.813968724354
0.824721	0.365192	610.422771919962
0.83126	0.351474	610.032075880119
0.831131	0.336265	609.641579915653
0.814096	0.315385	609.251882907684
0.783219	0.290233	608.862683788147
0.751711	0.265893	608.473683022505
0.732048	0.246813	608.085477202434
0.725554	0.23331	607.697766416661
0.722041	0.221876	607.310549718899
0.709795	0.208729	606.923529103696
0.685862	0.192974	606.537298130691
0.657168	0.176654	606.151558420545
0.633091	0.162364	605.766013107018
0.617834	0.151128	605.381253490707
0.608562	0.142106	604.9969823336
0.598768	0.133636	604.612903902143
0.583335	0.124518	604.229607250755
0.561986	0.114699	603.846796276213
0.539065	0.105086	603.464176371166
0.519781	0.096691	603.082334356628
0.505887	0.0898	602.700975257667
0.494738	0.08387	602.320098158746
0.4823	0.078146	601.939409944039
0.466746	0.072292	601.559494476568
0.449318	0.066493	601.18005827568
0.432454	0.061113	600.800809336832
0.417689	0.056351	600.422329319058
0.404923	0.052161	600.044325855039
0.392871	0.048342	599.666508045203
0.380109	0.044693	599.289455357044
0.366127	0.041136	598.912876530247
0.351699	0.037746	598.536770672085
0.338203	0.034658	598.160848346447
0.326435	0.031936	597.785686118163
0.316068	0.029526	597.410994193069
0.306179	0.02732	597.036484225478
0.296079	0.025239	596.662730617363
0.285651	0.023262	596.289444666984
0.275156	0.021404	595.916339112921
0.264948	0.019684	595.543986206433
0.255302	0.018113	595.17209833203
0.246324	0.016689	594.800674619088
0.237874	0.015391	594.429429242285
0.229666	0.014194	594.058931604175
0.221535	0.013078	593.688895527991
0.213594	0.012042	593.319036258492
0.206101	0.011096	592.949921075497
0.199223	0.010242	592.581264874268
0.192909	0.00947	592.212783963642
0.186964	0.008765	591.845043512543
0.181181	0.008113	591.477759482247
0.175458	0.007504	591.110931023552
0.169853	0.006938	590.744275854709
0.164545	0.006418	590.378356348567
0.159698	0.005947	590.012889878377
0.155333	0.005523	589.647595212632
0.151346	0.005139	589.283032640577
0.147644	0.004787	588.918920587608
0.144235	0.004465	588.554978866605
0.141164	0.004173	588.191765694759
0.13839	0.003906	587.829000543742
0.13576	0.00366	587.466682585119
0.133144	0.003428	587.104533015161
0.130611	0.003211	586.743107306324
0.128436	0.003014	586.382126316168
0.126884	0.002842	586.021312271854
0.12595	0.002693	585.661218600411
0.125282	0.002558	585.301567192148
0.124412	0.002427	584.942081299402
0.123146	0.002295	584.583312315049
0.121779	0.002167	584.224983156417
0.120884	0.002053	583.867093015208
0.120861	0.001959	583.509366501763
0.12159	0.001881	583.152352314315
0.122495	0.00181	582.795774730633
0.122964	0.001736	582.43935937307
0.122811	0.001656	582.083652931683
0.122451	0.001577	581.728380698065
0.122627	0.001507	581.373269301007
0.123889	0.001452	581.01886343339
0.126193	0.001412	580.664889395046
0.128911	0.001377	580.311346397203
0.131263	0.00134	579.957962401887
0.132884	0.001296	579.605279456218
0.134134	0.00125	579.253025195638
0.135828	0.001208	578.900928575764
0.138582	0.001175	578.549529671893
0.142348	0.001152	578.198557114827
0.146515	0.001133	577.847740848336
0.150469	0.001111	577.497618986632
0.154111	0.001087	577.147921150423
0.157879	0.001063	576.798646569886
0.162313	0.001043	576.449526497851
0.167594	0.001028	576.101096450474
0.173438	0.001016	575.753087359852
0.179322	0.001003	575.405231454434
0.184849	9.88E-4	575.058062314034
0.190092	9.7E-4	574.711311848091
0.195719	9.54E-4	574.364713255365
0.202587	9.42E-4	574.018798189804
0.21089	9.36E-4	573.673299532873
0.219672	9.31E-4	573.32795144837
0.227431	9.22E-4	572.983283674782
0.233393	9.04E-4	572.639030060317
0.238118	8.81E-4	572.295189858929
0.242985	8.58E-4	571.951498512926
0.24935	8.4E-4	571.608483223061
0.257922	8.29E-4	571.265879118297
0.268126	8.23E-4	570.923422593834
0.277822	8.15E-4	570.581638958946
0.284409	7.98E-4	570.240264297165
0.287148	7.7E-4	569.899035951437
0.288314	7.38E-4	569.558477349716
0.29127	7.12E-4	569.218325524943
0.297213	6.93E-4	568.878579748749
0.304126	6.77E-4	568.538978619725
0.308943	6.57E-4	568.200043073229
0.310379	6.31E-4	567.861511400049
0.309589	6.02E-4	567.523123134668
0.308726	5.73E-4	567.185397354538
0.30936	5.48E-4	566.84807328797
0.311677	5.26E-4	566.510891400319
0.314493	5.07E-4	566.174368921045
0.316166	4.87E-4	565.838246010955
0.316024	4.65E-4	565.502521958828
0.315027	4.43E-4	565.166938463348
0.314709	4.22E-4	564.832010305451
0.315411	4.04E-4	564.497478881421
0.315961	3.87E-4	564.16308680923
0.315229	3.68E-4	563.829347044693
0.313508	3.5E-4	563.49600190498
0.312058	3.33E-4	563.162794922452
0.311635	3.17E-4	562.830237237484
0.311782	3.03E-4	562.498072083221
0.311354	2.89E-4	562.166298765093
0.309586	2.74E-4	561.834662027
0.307002	2.6E-4	561.503670603834
0.305463	2.47E-4	561.173068942374
0.306758	2.36E-4	560.842602689602
0.310398	2.28E-4	560.512778787304
0.312964	2.2E-4	560.1833425869
0.310628	2.09E-4	559.854040633665
0.302808	1.95E-4	559.525378085737
0.292857	1.8E-4	559.197101194382
0.285038	1.67E-4	558.869209281195
0.281132	1.57E-4	558.541450081709
0.279676	1.49E-4	558.214326390618
0.277739	1.41E-4	557.887585651491
0.27322	1.33E-4	557.560976487114
0.266141	1.24E-4	557.234999930346
0.258447	1.15E-4	556.909404313533
0.252412	1.07E-4	556.583939142035
0.248667	1E-4	556.259103696118
0.245605	9.5E-5	555.934647192216
0.240934	8.9E-5	555.610568967626
0.233858	8.2E-5	555.286619697181
0.225685	7.6E-5	554.963296338764
0.218461	7E-5	554.640349280287
0.213209	6.5E-5	554.317530068373
0.209345	6.1E-5	553.995333929623
0.205401	5.7E-5	553.673512125227
0.200213	5.3E-5	553.351817069029
0.193709	4.9E-5	553.030742265375
0.186882	4.5E-5	552.710039844154
0.180958	4.2E-5	552.389709157909
0.176375	3.9E-5	552.069503769655
0.172456	3.6E-5	551.749914901475
0.1681	3.4E-5	551.430695834386
0.162783	3.1E-5	551.11160098809
0.156924	2.9E-5	550.793119883232
0.15138	2.7E-5	550.475006658972
0.146691	2.5E-5	550.157016587234
0.142748	2.3E-5	549.839637496048
0.139006	2.1E-5	549.522624378242
0.134941	2E-5	549.20573335353
0.130415	1.8E-5	548.889450566087
0.125739	1.7E-5	548.573531857966
0.121392	1.5E-5	548.25797660088
0.117624	1.4E-5	547.942542038019
0.114282	1.3E-5	547.627712082081
0.111004	1.2E-5	547.313243700491
0.107557	1.1E-5	546.998894974007
0.103985	1E-5	546.685148151675
0.100503	1E-5	546.371761039904
0.09728	9E-6	546.058492552687
0.09434	8E-6	545.745823283982
0.091579	8E-6	545.433511874835
0.088857	7E-6	545.121557711228
0.086102	7E-6	544.80972081138
0.083359	6E-6	544.498479575818
0.080751	6E-6	544.187593751673
0.078378	5E-6	543.876824180413
0.076245	5E-6	543.566647627222
0.074269	4E-6	543.25682466386
0.072351	4E-6	542.947116950809
0.070433	4E-6	542.63799962628
0.068521	4E-6	542.329234082418
0.066664	3E-6	542.020819719067
0.064932	3E-6	541.712519282126
0.063368	3E-6	541.404805753561
0.061958	3E-6	541.09744161275
0.060633	3E-6	540.790190414843
0.059324	2E-6	540.483523534135
0.058017	2E-6	540.177204260604
0.056759	2E-6	539.870996954518
0.055619	2E-6	539.565371390678
0.054636	2E-6	539.260091665518
0.053794	2E-6	538.955157192357
0.053037	2E-6	538.650333398493
0.052303	2E-6	538.346087938834
0.051565	1E-6	538.042185978621
0.050847	1E-6	537.738393740725
0.050213	1E-6	537.435177299432
0.049714	1E-6	537.132302616874
0.04935	1E-6	536.829536707451
0.049078	1E-6	536.527344072822
0.048846	1E-6	536.225491467961
0.048644	1E-6	535.923978319282
0.048494	1E-6	535.622572690247
0.048423	1E-6	535.321736998158
0.048433	1E-6	535.021239048784
0.048502	1E-6	534.720847687785
0.048618	1E-6	534.421023778288
0.04879	1E-6	534.121535909551
0.049029	1E-6	533.822153705479
0.049341	1E-6	533.523336482842
0.049714	1E-6	533.224853610427
0.050134	1E-6	532.926704527384
0.050579	1E-6	532.62865988911
0.051026	1E-6	532.331176962767
0.051471	1E-6	532.034026150331
0.051941	1E-6	531.73697887632
0.052461	1E-6	531.440490879581
0.053021	0	531.144333332477
0.053584	0	530.848278424785
0.054134	0	530.552780374682
0.054684	0	530.257611121042
0.055243	0	529.9627701154
0.055785	0	529.668030561846
0.056284	0	529.37384466293
0.056762	0	529.079985373499
0.05726	0	528.786226653982
0.057778	0	528.493019203902
0.058254	0	528.200136735681
0.058638	0	527.907353962307
0.058945	0	527.615120087754
0.059233	0	527.323209578231
0.059535	0	527.03139789553
0.059853	0	526.740132755505
0.060176	0	526.449189374387
0.060492	0	526.158567219303
0.060778	0	525.86804274459
0.06101	0	525.57806169354
0.061197	0	525.288400276539
0.061374	0	524.998835688066
0.061567	0	524.709812200434
0.061776	0	524.421106765371
0.062006	0	524.132497313821
0.062269	0	523.844426654387
0.06254	0	523.556672476457
0.062743	0	523.269234258774
0.062806	0	522.981890908508
0.062737	0	522.695083293991
0.062625	0	522.40859008241
0.062586	0	522.122190908926
0.062705	0	521.836325194931
0.062972	0	521.550772336779
0.063239	0	521.26531269403
0.063274	0	520.980384248242
0.062943	0	520.695767121338
0.062369	0	520.411460803364
0.061843	0	520.127246614139
0.061554	0	519.843560626546
0.061412	0	519.560183924305
0.061152	0	519.276898543345
0.06059	0	518.994139133121
0.059759	0	518.711687494614
0.058841	0	518.429326376346
0.058023	0	518.147489011304
0.057381	0	517.865957914203
0.056844	0	517.584732586091
0.056252	0	517.303596720128
0.055483	0	517.022981671535
0.054564	0	516.742670901178
0.053639	0	516.462448806701
0.052815	0	516.182745342908
0.052059	0	515.903344676273
0.051261	0	515.624031905485
0.050365	0	515.345235591737
0.049414	0	515.066740603667
0.048489	0	514.788546453024
0.047632	0	514.510439167854
0.046822	0	514.232845461833
0.046006	0	513.955551134433
0.045155	0	513.678342906807
0.044306	0	513.40164611473
0.043542	0	513.125247251883
0.042893	0	512.848933729165
0.04226	0	512.573129511109
0.041469	0	512.297621782234
0.040438	0	512.022410064709
0.039259	0	511.747282683834
0.038123	0	511.472661786228
0.037161	0	511.198335472259
0.036359	0	510.924092749204
0.035604	0	510.650354407819
0.034778	0	510.376909231525
0.033846	0	510.103546906284
0.032864	0	509.830686873505
0.031939	0	509.558118596365
0.031127	0	509.285841607175
0.03039	0	509.013646491665
0.029627	0	508.741950902299
0.028778	0	508.470545203442
0.027874	0	508.199220651905
0.027002	0	507.928393565858
0.026227	0	507.657854981802
0.025543	0	507.38739682441
0.024894	0	507.117434083935
0.024217	0	506.847758465788
0.023495	0	506.578369512153
0.022759	0	506.309060033147
0.022064	0	506.040243258442
0.021443	0	505.77171178028
0.020876	0	505.503259069197
0.020319	0	505.235297041685
0.019737	0	504.967618951435
0.019139	0	504.700018926251
0.018559	0	504.432907575687
0.018026	0	504.16607881173
0.017541	0	503.899327416309
0.017083	0	503.633062698255
0.016629	0	503.367079224701
0.016169	0	503.101376550283
0.015712	0	502.835750324208
0.015278	0	502.570608130701
0.01488	0	502.305745405523
0.014514	0	502.040958444774
0.014164	0	501.776653546286
0.01382	0	501.512626793717
0.01348	0	501.24867512699
0.013154	0	500.985203563621
0.012851	0	500.72200883209
0.01257	0	500.459090496322
0.012307	0	500.196246349879
0.012055	0	499.933879712683
0.011811	0	499.671788168175
0.011577	0	499.409770146653
0.011358	0	499.148227701761
0.011158	0	498.886959054658
0.010976	0	498.625763269377
0.010811	0	498.36504113923
0.010657	0	498.104591520091
0.01051	0	497.844413984932
0.010369	0	497.584308438067
0.010235	0	497.324674001671
0.010112	0	497.065310373192
0.010002	0	496.806018083739
0.009904	0	496.5471950089
0.009815	0	496.288641473881
0.009732	0	496.030158633645
0.009653	0	495.772143123021
0.009576	0	495.514395892026
0.009506	0	495.25691652245
0.009445	0	494.999506996459
0.009393	0	494.742562303649
0.009349	0	494.485884222511
0.009307	0	494.229275352268
0.009265	0	493.973129455219
0.009223	0	493.717248927857
0.009186	0	493.461436983582
0.009154	0	493.206086163103
0.009126	0	492.950999478029
0.009102	0	492.696176518736
0.009081	0	492.441421313024
0.009061	0	492.187124781741
0.009044	0	491.933090752134
0.009028	0	491.679123859523
0.009015	0	491.425613816352
0.009004	0	491.172365058315
0.008992	0	490.91918282543
0.008981	0	490.666455627331
0.008972	0	490.413988505329
0.008968	0	490.161781058172
0.008967	0	489.909639327733
0.008968	0	489.657950228639
0.008969	0	489.40651960527
0.008967	0	489.15515409768
0.00896	0	488.9042394306
0.008951	0	488.653582047498
0.008942	0	488.402989183843
0.008936	0	488.152845379948
0.00893	0	487.902957675599
0.008924	0	487.653325677701
0.008914	0	487.403757411289
0.008901	0	487.154635846017
0.00888	0	486.905768812429
0.008852	0	486.656964924592
0.00882	0	486.408605980394
0.00879	0	486.160500400298
0.008762	0	485.912457384694
0.008731	0	485.664857565072
0.008689	0	485.417509949102
0.008633	0	485.170224320801
0.00857	0	484.9233801506
0.008507	0	484.676787030675
0.008446	0	484.430444578227
0.008386	0	484.184163351242
0.008323	0	483.938321280407
0.008256	0	483.692728733026
0.008181	0	483.447196844494
0.0081	0	483.20210239676
0.008018	0	482.957256335406
0.007939	0	482.712470370603
0.007862	0	482.468120140787
0.007784	0	482.224017167175
0.007704	0	481.98016107466
0.007621	0	481.736364335658
0.007536	0	481.493001072099
0.007447	0	481.249883568577
0.007352	0	481.006824866191
0.007255	0	480.764197955434
0.00716	0	480.521815690433
0.00707	0	480.279491678383
0.006988	0	480.037597783465
0.006908	0	479.795947426746
0.006822	0	479.55454024062
0.00672	0	479.313190583042
0.006606	0	479.07226882445
0.00649	0	478.831589137783
0.006383	0	478.590966441124
0.006285	0	478.350769990433
0.006186	0	478.110814519609
0.006076	0	477.870915504329
0.005954	0	477.631441091095
0.005826	0	477.392206572228
0.005702	0	477.153211587435
0.005587	0	476.914272351895
0.00548	0	476.675755540683
0.005374	0	476.437477186714
0.005263	0	476.199254056911
0.005145	0	475.961451728489
0.005026	0	475.723886786923
0.004911	0	475.486376548398
0.004803	0	475.249285497193
0.004696	0	475.012430768854
0.004587	0	474.77581201022
0.004476	0	474.539247265946
0.004366	0	474.303099570756
0.00426	0	474.067186789736
0.004159	0	473.831327511067
0.004062	0	473.595883687907
0.003966	0	473.360673729666
0.00387	0	473.125516765623
0.003778	0	472.890773672188
0.00369	0	472.656263400663
0.003605	0	472.421985604845
0.003518	0	472.187760131664
0.003427	0	471.953946429421
0.003332	0	471.720364168121
0.003237	0	471.486833730168
0.003149	0	471.253713498265
0.003067	0	471.020823678673
0.002991	0	470.787985186884
0.002915	0	470.555555344733
0.002838	0	470.323354892349
0.00276	0	470.091383490315
0.002685	0	469.859462761175
0.002614	0	469.627948619673
0.002548	0	469.396662514021
0.002483	0	469.16542659434
0.002418	0	468.934595725434
0.002353	0	468.703991883861
0.002288	0	468.473437744981
0.002228	0	468.243287128294
0.002173	0	468.013362536361
0.00212	0	467.783663636384
0.002069	0	467.554013800385
0.002018	0	467.324765461383
0.001967	0	467.095741819609
0.001918	0	466.866766766918
0.001873	0	466.638191701743
0.001831	0	466.409840344903
0.00179	0	466.181537105795
0.00175	0	465.953632352814
0.001711	0	465.725950325069
0.001673	0	465.498315947222
0.001637	0	465.271078562147
0.001603	0	465.044062924962
0.001571	0	464.817268711238
0.001541	0	464.590521529087
0.001511	0	464.364169361102
0.001482	0	464.138037646835
0.001454	0	463.911952504395
0.001428	0	463.686260901302
0.001404	0	463.460788787837
0.001381	0	463.235362789872
0.001358	0	463.010328864288
0.001337	0	462.785513469858
0.001316	0	462.560916288411
0.001296	0	462.336364619337
0.001278	0	462.112203078934
0.00126	0	461.888258800461
0.001244	0	461.664359585902
0.001228	0	461.440849051162
0.001212	0	461.217554832816
0.001198	0	460.994305233252
0.001184	0	460.77144287233
0.001171	0	460.548795887745
0.001159	0	460.326363967434
0.001148	0	460.103976077562
0.001137	0	459.881973516732
0.001127	0	459.660185087363
0.001117	0	459.438440250957
0.001107	0	459.217079320122
0.001098	0	458.995931593319
0.001089	0	458.774827025241
0.001081	0	458.554104946764
0.001073	0	458.333595150239
0.001066	0	458.113297329569
0.001058	0	457.893042093664
0.00105	0	457.673167471101
0.001043	0	457.453503909383
0.001036	0	457.233882505642
0.001029	0	457.014640316579
0.001022	0	456.79560827861
0.001015	0	456.57661797498
0.001008	0	456.358005494698
0.001001	0	456.139602260981
9.94E-4	0	455.921407973551
9.87E-4	0	455.703254860498
9.8E-4	0	455.485477727128
9.73E-4	0	455.267908642417
9.66E-4	0	455.050380315695
9.59E-4	0	454.833226594246
9.51E-4	0	454.616280028964
9.44E-4	0	454.399373808347
9.36E-4	0	454.182840825763
9.29E-4	0	453.966514111952
9.21E-4	0	453.750393372317
9.13E-4	0	453.53431243101
9.05E-4	0	453.318602915936
8.97E-4	0	453.103098494382
8.9E-4	0	452.88763346489
8.82E-4	0	452.672538510934
8.74E-4	0	452.457647774857
8.66E-4	0	452.242796027558
8.57E-4	0	452.028313012109
8.49E-4	0	451.814033343876
8.4E-4	0	451.599956733811
8.32E-4	0	451.385918579445
8.24E-4	0	451.172247376288
8.15E-4	0	450.958778367217
8.06E-4	0	450.745347417429
7.97E-4	1E-6	450.532282091342
