# Supplementary material for: Interplay of structure and photophysics of individualized rod-shaped graphene quantum dots with up to 132 sp² carbon atoms
Source: Nat Commun. 2023 Aug 7;14:4728. doi: 10.1038/s41467-023-40376-w (PMC10406913; doi:10.1038/s41467-023-40376-w)
Supplement: Supplementary file 3 — Source Data [file 41467_2023_40376_MOESM3_ESM.zip › Fig2a-Abs_polarization_C96pol_para.dat]

300	0
300.04	0
300.08	0
300.12	0
300.16	0
300.2	0
300.24	0
300.28	0
300.32	0
300.36	0
300.4	0
300.44	0
300.48	0
300.52	0
300.56	0
300.6	0
300.64	0
300.68	0
300.72	0
300.76	0
300.8	0
300.84	0
300.88	0
300.92	0
300.96	0
301	0
301.04	0
301.08	0
301.12	0
301.16	0
301.2	0
301.24	0
301.28	0
301.32	0
301.36	0
301.4	0
301.44	0
301.48	0
301.52	0
301.56	0
301.6	0
301.64	0
301.68	0
301.72	0
301.76	0
301.8	0
301.84	0
301.88	0
301.92	0
301.96	0
302	0
302.04	0
302.08	0
302.12	0
302.16	0
302.2	0
302.24	0
302.28	0
302.32	0
302.36	0
302.4	0
302.44	0
302.48	0
302.52	0
302.56	0
302.6	0
302.64	0
302.68	0
302.72	0
302.76	0
302.8	0
302.84	0
302.88	0
302.92	0
302.96	0
303	0
303.04	0
303.08	0
303.12	0
303.16	0
303.2	0
303.24	0
303.28	0
303.32	0
303.36	0
303.4	0
303.44	0
303.48	0
303.52	0
303.56	0
303.6	0
303.64	0
303.68	0
303.72	0
303.76	0
303.8	0
303.84	0
303.88	0
303.92	0
303.96	0
304	0
304.04	0
304.08	0
304.12	0
304.16	0
304.2	0
304.24	0
304.28	0
304.32	0
304.36	0
304.4	0
304.44	0
304.48	0
304.52	0
304.56	0
304.6	0
304.64	0
304.68	0
304.72	0
304.76	0
304.8	0
304.84	0
304.88	0
304.92	0
304.96	0
305	0
305.04	0
305.08	0
305.12	0
305.16	0
305.2	0
305.24	0
305.28	0
305.32	0
305.36	0
305.4	0
305.44	0
305.48	0
305.52	0
305.56	0
305.6	0
305.64	0
305.68	0
305.72	0
305.76	0
305.8	0
305.84	0
305.88	0
305.92	0
305.96	0
306	0
306.04	0
306.08	0
306.12	0
306.16	0
306.2	0
306.24	0
306.28	0
306.32	0
306.36	0
306.4	0
306.44	0
306.48	0
306.52	0
306.56	0
306.6	0
306.64	0
306.68	0
306.72	0
306.76	0
306.8	0
306.84	0
306.88	0
306.92	0
306.96	0
307	0
307.04	0
307.08	0
307.12	0
307.16	0
307.2	0
307.24	0
307.28	0
307.32	0
307.36	0
307.4	0
307.44	0
307.48	0
307.52	0
307.56	0
307.6	0
307.64	0
307.68	0
307.72	0
307.76	0
307.8	0
307.84	0
307.88	0
307.92	0
307.96	0
308	0
308.04	0
308.08	0
308.12	0
308.16	0
308.2	0
308.24	0
308.28	0
308.32	0
308.36	0
308.4	0
308.44	0
308.48	0
308.52	0
308.56	0
308.6	0
308.64	0
308.68	0
308.72	0
308.76	0
308.8	0
308.84	0
308.88	0
308.92	0
308.96	0
309	0
309.04	0
309.08	0
309.12	0
309.16	0
309.2	0
309.24	0
309.28	0
309.32	0
309.36	0
309.4	0
309.44	0
309.48	0
309.52	0
309.56	0
309.6	0
309.64	0
309.68	0
309.72	0
309.76	0
309.8	0
309.84	0
309.88	0
309.92	0
309.96	0
310	0
310.04	0
310.08	0
310.12	0
310.16	0
310.2	0
310.24	0
310.28	0
310.32	0
310.36	0
310.4	0
310.44	0
310.48	0
310.52	0
310.56	0
310.6	0
310.64	0
310.68	0
310.72	0
310.76	0
310.8	0
310.84	0
310.88	0
310.92	0
310.96	0
311	0
311.04	0
311.08	0
311.12	0
311.16	0
311.2	0
311.24	0
311.28	0
311.32	0
311.36	0
311.4	0
311.44	0
311.48	0
311.52	0
311.56	0
311.6	0
311.64	0
311.68	0
311.72	0
311.76	0
311.8	0
311.84	0
311.88	0
311.92	0
311.96	0
312	0
312.04	0
312.08	0
312.12	0
312.16	0
312.2	0
312.24	0
312.28	0
312.32	0
312.36	0
312.4	0
312.44	0
312.48	0
312.52	0
312.56	0
312.6	0
312.64	0
312.68	0
312.72	0
312.76	0
312.8	0
312.84	0
312.88	0
312.92	0
312.96	0
313	0
313.04	0
313.08	0
313.12	0
313.16	0
313.2	0
313.24	0
313.28	0
313.32	0
313.36	0
313.4	0
313.44	0
313.48	0
313.52	0
313.56	0
313.6	0
313.64	0
313.68	0
313.72	0
313.76	0
313.8	0
313.84	0
313.88	0
313.92	0
313.96	0
314	0
314.04	0
314.08	0
314.12	0
314.16	0
314.2	0
314.24	0
314.28	0
314.32	0
314.36	0
314.4	0
314.44	0
314.48	0
314.52	0
314.56	0
314.6	0
314.64	0
314.68	0
314.72	0
314.76	0
314.8	0
314.84	0
314.88	0
314.92	0
314.96	0
315	0
315.04	0
315.08	0
315.12	0
315.16	0
315.2	0
315.24	0
315.28	0
315.32	0
315.36	0
315.4	0
315.44	0
315.48	0
315.52	0
315.56	0
315.6	0
315.64	0
315.68	0
315.72	0
315.76	0
315.8	0
315.84	0
315.88	0
315.92	0
315.96	0
316	0
316.04	0
316.08	0
316.12	0
316.16	0
316.2	0
316.24	0
316.28	0
316.32	0
316.36	0
316.4	0
316.44	0
316.48	0
316.52	0
316.56	0
316.6	0
316.64	0
316.68	0
316.72	0
316.76	0
316.8	0
316.84	0
316.88	0
316.92	0
316.96	0
317	0
317.04	0
317.08	0
317.12	0
317.16	0
317.2	0
317.24	0
317.28	0
317.32	0
317.36	0
317.4	0
317.44	0
317.48	0
317.52	0
317.56	0
317.6	0
317.64	0
317.68	0
317.72	0
317.76	0
317.8	0
317.84	0
317.88	0
317.92	0
317.96	0
318	0
318.04	0
318.08	0
318.12	0
318.16	0
318.2	0
318.24	0
318.28	0
318.32	0
318.36	0
318.4	0
318.44	0
318.48	0
318.52	0
318.56	0
318.6	0
318.64	0
318.68	0
318.72	0
318.76	0
318.8	0
318.84	0
318.88	0
318.92	0
318.96	0
319	0
319.04	0
319.08	0
319.12	0
319.16	0
319.2	0
319.24	0
319.28	0
319.32	0
319.36	0
319.4	0
319.44	0
319.48	0
319.52	0
319.56	0
319.6	0
319.64	0
319.68	0
319.72	0
319.76	0
319.8	0
319.84	0
319.88	0
319.92	0
319.96	0
320	0
320.04	0
320.08	0
320.12	0
320.16	0
320.2	0
320.24	0
320.28	0
320.32	0
320.36	0
320.4	0
320.44	0
320.48	0
320.52	0
320.56	0
320.6	0
320.64	0
320.68	0
320.72	0
320.76	0
320.8	0
320.84	0
320.88	0
320.92	0
320.96	0
321	0
321.04	0
321.08	0
321.12	0
321.16	0
321.2	0
321.24	0
321.28	0
321.32	0
321.36	0
321.4	0
321.44	0
321.48	0
321.52	0
321.56	0
321.6	0
321.64	0
321.68	0
321.72	0
321.76	0
321.8	0
321.84	0
321.88	0
321.92	0
321.96	0
322	0
322.04	0
322.08	0
322.12	0
322.16	0
322.2	0
322.24	0
322.28	0
322.32	0
322.36	0
322.4	0
322.44	0
322.48	0
322.52	0
322.56	0
322.6	0
322.64	0
322.68	0
322.72	0
322.76	0
322.8	0
322.84	0
322.88	0
322.92	0
322.96	0
323	0
323.04	0
323.08	0
323.12	0
323.16	0
323.2	0
323.24	0
323.28	0
323.32	0
323.36	0
323.4	0
323.44	0
323.48	0
323.52	0
323.56	0
323.6	0
323.64	0
323.68	0
323.72	0
323.76	0
323.8	0
323.84	0
323.88	0
323.92	0
323.96	0
324	0
324.04	0
324.08	0
324.12	0
324.16	0
324.2	0
324.24	0
324.28	0
324.32	0
324.36	0
324.4	0
324.44	0
324.48	0
324.52	0
324.56	0
324.6	0
324.64	0
324.68	0
324.72	0
324.76	0
324.8	0
324.84	0
324.88	0
324.92	0
324.96	0
325	0
325.04	0
325.08	0
325.12	0
325.16	0
325.2	0
325.24	0
325.28	0
325.32	0
325.36	0
325.4	0
325.44	0
325.48	0
325.52	0
325.56	0
325.6	0
325.64	0
325.68	0
325.72	0
325.76	0
325.8	0
325.84	0
325.88	0
325.92	0
325.96	0
326	0
326.04	0
326.08	0
326.12	0
326.16	0
326.2	0
326.24	0
326.28	0
326.32	0
326.36	0
326.4	0
326.44	0
326.48	0
326.52	0
326.56	0
326.6	0
326.64	0
326.68	0
326.72	0
326.76	0
326.8	0
326.84	0
326.88	0
326.92	0
326.96	0
327	0
327.04	0
327.08	0
327.12	0
327.16	0
327.2	0
327.24	0
327.28	0
327.32	0
327.36	0
327.4	0
327.44	0
327.48	0
327.52	0
327.56	0
327.6	0
327.64	0
327.68	0
327.72	0
327.76	0
327.8	0
327.84	0
327.88	0
327.92	0
327.96	0
328	0
328.04	0
328.08	0
328.12	0
328.16	0
328.2	0
328.24	0
328.28	0
328.32	0
328.36	0
328.4	0
328.44	0
328.48	0
328.52	0
328.56	0
328.6	0
328.64	0
328.68	0
328.72	0
328.76	0
328.8	0
328.84	0
328.88	0
328.92	0
328.96	0
329	0
329.04	0
329.08	0
329.12	0
329.16	0
329.2	0
329.24	0
329.28	0
329.32	0
329.36	0
329.4	0
329.44	0
329.48	0
329.52	0
329.56	0
329.6	0
329.64	0
329.68	0
329.72	0
329.76	0
329.8	0
329.84	0
329.88	0
329.92	0
329.96	0
330	0
330.04	0
330.08	0
330.12	0
330.16	0
330.2	0
330.24	0
330.28	0
330.32	0
330.36	0
330.4	0
330.44	0
330.48	0
330.52	0
330.56	0
330.6	0
330.64	0
330.68	0
330.72	0
330.76	0
330.8	0
330.84	0
330.88	0
330.92	0
330.96	0
331	0
331.04	0
331.08	0
331.12	0
331.16	0
331.2	0
331.24	0
331.28	0
331.32	0
331.36	0
331.4	0
331.44	0
331.48	1.84462362869749E-20
331.52	2.0534879525077E-20
331.56	2.28568482569702E-20
331.6	2.54378454805966E-20
331.64	2.83063647599469E-20
331.68	3.14939886460888E-20
331.72	3.50357185113317E-20
331.76	3.89703390491757E-20
331.8	4.33408210235996E-20
331.84	4.81947662152748E-20
331.88	5.35848989129151E-20
331.92	5.95696087379092E-20
331.96	6.62135500747765E-20
332	7.35883039118486E-20
332.04	8.17731084813452E-20
332.08	9.08556657308816E-20
332.12	1.00933031364317E-19
332.16	1.25649364647056E-19
332.2	1.39582169512362E-19
332.24	1.55038518980963E-19
332.28	1.72182614421785E-19
332.32	1.91196089272563E-19
332.36	2.12279830807615E-19
332.4	2.35655989190705E-19
332.44	2.6157019273794E-19
332.48	2.9029399019356E-19
332.52	3.22127542883488E-19
332.56	3.5740259187193E-19
332.6	3.96485727726815E-19
332.64	4.39781993222059E-19
332.68	4.8773885228761E-19
332.72	5.40850561789811E-19
332.76	5.99662986313568E-19
332.8	6.64778900048469E-19
332.84	7.3686382419004E-19
332.88	8.16652452992178E-19
332.92	9.04955726778981E-19
332.96	1.00266861589145E-18
333	1.11077868575712E-18
333.04	1.23037552006287E-18
333.08	1.3626610864624E-18
333.12	1.50896113739549E-18
333.16	1.67073774751632E-18
333.2	1.84960309899654E-18
333.24	2.04733463664796E-18
333.28	2.26589172649687E-18
333.32	2.50743396423789E-18
333.36	2.77434129396544E-18
333.4	3.06923611289017E-18
333.44	3.39500755445976E-18
333.48	3.75483816058209E-18
333.52	4.15223317364226E-18
333.56	4.59105270083199E-18
333.6	5.07554702716757E-18
333.64	5.61039537965893E-18
333.68	6.20074847355379E-18
333.72	6.85227520267907E-18
333.76	7.57121386988591E-18
333.8	8.36442839066724E-18
333.84	9.23946994349205E-18
333.88	1.02046445846115E-17
333.92	1.12690873932867E-17
333.96	1.24428437659872E-17
334	1.37369585355616E-17
334.04	1.51635736539053E-17
334.08	1.67360352450163E-17
334.12	1.84690109097333E-17
334.16	2.04264992453959E-17
334.2	2.25358662826215E-17
334.24	2.48596319455631E-17
334.28	2.74192300723031E-17
334.32	3.02382004658105E-17
334.36	3.33423920846837E-17
334.4	3.67601854667782E-17
334.44	4.05227361697254E-17
334.48	4.46642411743078E-17
334.52	4.92222303731384E-17
334.56	5.42378854589544E-17
334.6	5.97563887357287E-17
334.64	6.58273046033715E-17
334.68	7.25049967140176E-17
334.72	7.98490840669873E-17
334.76	8.79249396024781E-17
334.8	9.68042351721908E-17
334.84	1.06565537111188E-16
334.88	1.1729495701193E-16
334.92	1.29086862710256E-16
334.96	1.42044654937522E-16
335	1.56281615576818E-16
335.04	1.7192183398519E-16
335.08	1.89101218414835E-16
335.12	2.07968600185016E-16
335.16	2.28686938928777E-16
335.2	2.51471447168777E-16
335.24	2.76447956730752E-16
335.28	3.03863302001865E-16
335.32	3.33951415164072E-16
335.36	3.66968250755107E-16
335.4	4.03193818340945E-16
335.44	4.42934398930475E-16
335.48	4.86524961377176E-16
335.52	5.34331796416837E-16
335.56	5.86755387509945E-16
335.6	6.44233539305609E-16
335.64	7.07244786332734E-16
335.68	7.7631210645873E-16
335.72	8.52006965753641E-16
335.76	9.34953723672754E-16
335.8	1.02583442993036E-15
335.84	1.12539404710255E-15
335.88	1.23444613588662E-15
335.92	1.35387904306722E-15
335.96	1.48466263562032E-15
336	1.62785562805312E-15
336.04	1.78461355402984E-15
336.08	1.95619743762822E-15
336.12	2.14398322420167E-15
336.16	2.34947203583433E-15
336.2	2.57430132180477E-15
336.24	2.82025698032973E-15
336.28	3.08928653419371E-15
336.32	3.38351344973076E-15
336.36	3.705252696007E-15
336.4	4.05702764906793E-15
336.44	4.4415884547414E-15
336.48	4.86193197281458E-15
336.52	5.32132343549437E-15
336.56	5.82331996392724E-15
336.6	6.37179609829704E-15
336.64	6.97097150971582E-15
336.68	7.6254410757885E-15
336.72	8.3402075164916E-15
336.76	9.12071680295869E-15
336.8	9.97289656892429E-15
336.84	1.09031977731032E-14
336.88	1.1918639880793E-14
336.92	1.30268598545047E-14
336.96	1.42361652666365E-14
337	1.555559187229E-14
337.04	1.69949660072141E-14
337.08	1.85649722050043E-14
337.12	2.02772264589383E-14
337.16	2.21443555875313E-14
337.2	2.4180083199263E-14
337.24	2.63993227909698E-14
337.28	2.88182785564547E-14
337.32	3.1454554527277E-14
337.36	3.43272727162559E-14
337.4	3.7457200986849E-14
337.44	4.08668914278796E-14
337.48	4.45808512826524E-14
337.52	4.86256224852891E-14
337.56	5.3030077178163E-14
337.6	5.78255290471932E-14
337.64	6.30459572574382E-14
337.68	6.87282279682987E-14
337.72	7.49123337909698E-14
337.76	8.16416526018987E-14
337.8	8.89632272339008E-14
337.84	9.69280676826138E-14
337.88	1.05591477590874E-13
337.92	1.1501340690719E-13
337.96	1.25258832758049E-13
338	1.36398170728406E-13
338.04	1.48507718909459E-13
338.08	1.61670137250974E-13
338.12	1.7597496494542E-13
338.16	1.91519178775255E-13
338.2	2.08407795574203E-13
338.24	2.26754522187663E-13
338.28	2.46682456568925E-13
338.32	2.68324843918465E-13
338.36	2.9182589206124E-13
338.4	3.17341650568044E-13
338.44	3.45040958457802E-13
338.48	3.75106465672843E-13
338.52	4.07735733900718E-13
338.56	4.43142422722585E-13
338.6	4.81557567504027E-13
338.64	5.23230955912278E-13
338.68	5.68432610442118E-13
338.72	6.17454384866849E-13
338.76	6.70611683104074E-13
338.8	7.28245309596058E-13
338.84	7.90723460957914E-13
338.88	8.58443869348054E-13
338.92	9.31836108760997E-13
338.96	1.01136407624064E-12
339	1.09752866086952E-12
339.04	1.19087061429584E-12
339.08	1.29197363754037E-12
339.12	1.40146769986205E-12
339.16	1.5200326065722E-12
339.2	1.64840183387735E-12
339.24	1.78736665009412E-12
339.28	1.93778054393015E-12
339.32	2.10056398197458E-12
339.36	2.27670951907013E-12
339.4	2.46728728689186E-12
339.44	2.67345088780192E-12
339.48	2.8964437229162E-12
339.52	3.13760578531762E-12
339.56	3.39838095146611E-12
339.6	3.6803248061165E-12
339.64	3.98511303847549E-12
339.68	4.31455044988876E-12
339.72	4.67058064247532E-12
339.76	5.05529627929477E-12
339.8	5.47095034637007E-12
339.84	5.91996796964242E-12
339.88	6.40495921063887E-12
339.92	6.92873275581057E-12
339.96	7.49431058683009E-12
340	8.10494369969517E-12
340.04	8.76412894495254E-12
340.08	9.47562706619001E-12
340.12	1.02434820190165E-11
340.16	1.10720416581647E-11
340.2	1.19659798861385E-11
340.24	1.29303203629241E-11
340.28	1.39704618827801E-11
340.32	1.50922055310788E-11
340.36	1.63017837414373E-11
340.4	1.76058913812463E-11
340.44	1.90117190019322E-11
340.48	2.05269883990699E-11
340.52	2.21599906368351E-11
340.56	2.39196267011397E-11
340.6	2.5815450956277E-11
340.64	2.78577175911099E-11
340.68	3.00574302525878E-11
340.72	3.24263950768915E-11
340.76	3.49772773418653E-11
340.8	3.77236619784044E-11
340.84	4.06801181933651E-11
340.88	4.38622684724769E-11
340.92	4.72868622483954E-11
340.96	5.09718545367491E-11
341	5.49364898619891E-11
341.04	5.92013918144834E-11
341.08	6.37886586016263E-11
341.12	6.87219649778553E-11
341.16	7.40266709620329E-11
341.2	7.97299377757948E-11
341.24	8.58608514626979E-11
341.28	9.24505546758808E-11
341.32	9.95323871517854E-11
341.36	1.07142035418221E-10
341.4	1.15317692318543E-10
341.44	1.24100226968291E-10
341.48	1.33533365797421E-10
341.52	1.43663885370538E-10
341.56	1.5454181771835E-10
341.6	1.66220668956901E-10
341.64	1.78757652017434E-10
341.68	1.92213934357691E-10
341.72	2.06654901576539E-10
341.76	2.22150437908109E-10
341.8	2.38775224628127E-10
341.84	2.5660905746493E-10
341.88	2.75737184171545E-10
341.92	2.96250663481357E-10
341.96	3.18246746739982E-10
342	3.41829283581148E-10
342.04	3.67109153090796E-10
342.08	3.94204721987553E-10
342.12	4.23242331433308E-10
342.16	4.54356814178775E-10
342.2	4.87692043846067E-10
342.24	5.2340151825044E-10
342.28	5.61648978769629E-10
342.32	6.02609067882891E-10
342.36	6.46468027117054E-10
342.4	6.93424437763592E-10
342.44	7.4369000685937E-10
342.48	7.97490401060567E-10
342.52	8.55066131185241E-10
342.56	9.16673490349726E-10
342.6	9.82585548782908E-10
342.64	1.05309320857188E-9
342.68	1.12850632176598E-9
342.72	1.20915487545035E-9
342.76	1.29539024759635E-9
342.8	1.38758653769733E-9
342.84	1.48614197641039E-9
342.88	1.59148041865286E-9
342.92	1.70405292483322E-9
342.96	1.82433943514215E-9
343	1.95285054209303E-9
343.04	2.09012936676345E-9
343.08	2.23675354448187E-9
343.12	2.39333732599547E-9
343.16	2.56053380046638E-9
343.2	2.73903724697551E-9
343.24	2.92958562154997E-9
343.28	3.13296318708677E-9
343.32	3.35000329392948E-9
343.36	3.58159131923236E-9
343.4	3.82866777367167E-9
343.44	4.09223158448405E-9
343.48	4.3733435642598E-9
343.52	4.67313007539825E-9
343.56	4.99278690061471E-9
343.6	5.33358333039972E-9
343.64	5.69686647888002E-9
343.68	6.08406584007941E-9
343.72	6.49669809716221E-9
343.76	6.93637219786602E-9
343.8	7.40479470995746E-9
343.84	7.90377547120669E-9
343.88	8.43523354909032E-9
343.92	9.00120352614143E-9
343.96	9.60384212761813E-9
344	1.02454352089801E-8
344.04	1.09284051214408E-8
344.08	1.1655318474766E-8
344.12	1.24288943173554E-8
344.16	1.32520127545721E-8
344.2	1.41277240272836E-8
344.24	1.50592580735637E-8
344.28	1.60500345975487E-8
344.32	1.71036736705827E-8
344.36	1.82240068908581E-8
344.4	1.94150891290115E-8
344.44	2.06812108883273E-8
344.48	2.20269113094769E-8
344.52	2.34569918511042E-8
344.56	2.49765306789087E-8
344.6	2.65908977973137E-8
344.64	2.83057709593601E-8
344.68	3.01271523919659E-8
344.72	3.20613863753039E-8
344.76	3.41151777167856E-8
344.8	3.62956111618259E-8
344.84	3.86101717853494E-8
344.88	4.10667664099589E-8
344.92	4.36737460985516E-8
344.96	4.64399297711664E-8
345	4.93746289980612E-8
345.04	5.24876740229824E-8
345.08	5.57894410730329E-8
345.12	5.92908810137391E-8
345.16	6.30035494103106E-8
345.2	6.69396380586946E-8
345.24	7.11120080524956E-8
345.28	7.55342244544589E-8
345.32	8.02205926441801E-8
345.36	8.51861964162346E-8
345.4	9.04469379061878E-8
345.44	9.60195794247936E-8
345.48	1.01921787283805E-7
345.52	1.0817217770028E-7
345.56	1.14790364869441E-7
345.6	1.21797011299548E-7
345.64	1.29213880506104E-7
345.68	1.37063892166137E-7
345.72	1.45371179837092E-7
345.76	1.5416115134907E-7
345.8	1.63460551982915E-7
345.84	1.73297530550797E-7
345.88	1.83701708500533E-7
345.92	1.94704252169038E-7
345.96	2.06337948314732E-7
346	2.18637283063973E-7
346.04	2.31638524410569E-7
346.08	2.45379808413202E-7
346.12	2.59901229240174E-7
346.16	2.75244933216066E-7
346.2	2.91455217030812E-7
346.24	3.08578630276704E-7
346.28	3.26664082484443E-7
346.32	3.4576295483598E-7
346.36	3.65929216736562E-7
346.4	3.87219547435875E-7
346.44	4.09693462893596E-7
346.48	4.33413448091039E-7
346.52	4.58445094998003E-7
346.56	4.84857246409927E-7
346.6	5.12722145877229E-7
346.64	5.42115593956791E-7
346.68	5.73117111021869E-7
346.72	6.05810106873967E-7
346.76	6.40282057408949E-7
346.8	6.7662468859632E-7
346.84	7.14934168038342E-7
346.88	7.55311304385059E-7
346.92	7.97861754888283E-7
346.96	8.42696241385764E-7
347	8.89930775017332E-7
347.04	9.39686889980359E-7
347.08	9.92091886643998E-7
347.12	1.04727908434868E-6
347.16	1.10538808422631E-6
347.2	1.16656504238808E-6
347.24	1.23096295383432E-6
347.28	1.2987419474503E-6
347.32	1.37006959246457E-6
347.36	1.44512121675175E-6
347.4	1.52408023737666E-6
347.44	1.60713850378378E-6
347.48	1.69449665404615E-6
347.52	1.78636448460144E-6
347.56	1.88296133391077E-6
347.6	1.984516480486E-6
347.64	2.09126955574585E-6
347.68	2.2034709721689E-6
347.72	2.32138236722189E-6
347.76	2.44527706355735E-6
347.8	2.57544054598186E-6
347.84	2.71217095570708E-6
347.88	2.85577960241189E-6
347.92	3.006591494651E-6
347.96	3.16494588915628E-6
348	3.33119685959548E-6
348.04	3.50571388535384E-6
348.08	3.68888246092675E-6
348.12	3.88110472651646E-6
348.16	4.08280012043641E-6
348.2	4.29440605394589E-6
348.24	4.5163786091426E-6
348.28	4.7491932605507E-6
348.32	4.99334562106486E-6
348.36	5.24935221290467E-6
348.4	5.51775126426284E-6
348.44	5.79910353233062E-6
348.48	6.09399315339445E-6
348.52	6.40302852071902E-6
348.56	6.72684319093316E-6
348.6	7.06609681964405E-6
348.64	7.42147612702793E-6
348.68	7.79369589414441E-6
348.72	8.18349999072967E-6
348.76	8.59166243524774E-6
348.8	9.01898848797541E-6
348.84	9.46631577790338E-6
348.88	9.9345154642615E-6
348.92	1.04244934334689E-5
348.96	1.09371915323156E-5
349	1.14735888382137E-5
349.04	1.20347029673253E-5
349.08	1.26215914214209E-5
349.12	1.32353529743009E-5
349.16	1.3877129098621E-5
349.2	1.45481054339865E-5
349.24	1.52495132971666E-5
349.28	1.59826312352771E-5
349.32	1.67487866228204E-5
349.36	1.75493573034187E-5
349.4	1.83857732771331E-5
349.44	1.92595184342284E-5
349.48	2.01721323362416E-5
349.52	2.11252120452428E-5
349.56	2.21204140021482E-5
349.6	2.31594559549342E-5
349.64	2.42441189376422E-5
349.68	2.53762493010175E-5
349.72	2.65577607956223E-5
349.76	2.7790636708295E-5
349.8	2.90769320527845E-5
349.84	3.04187758153712E-5
349.88	3.18183732563283E-5
349.92	3.327800826802E-5
349.96	3.48000457904138E-5
350	3.63869342848424E-5
350.04	3.80412082667252E-5
350.08	3.97654908980566E-5
350.12	4.15624966403796E-5
350.16	4.34350339689407E-5
350.2	4.53860081487685E-5
350.24	4.74184240733341E-5
350.28	4.95353891664196E-5
350.32	5.17401163478919E-5
350.36	5.40359270639037E-5
350.4	5.6426254382166E-5
350.44	5.89146461528146E-5
350.48	6.15047682353498E-5
350.52	6.4200407792194E-5
350.56	6.70054766492844E-5
350.6	6.99240147240756E-5
350.64	7.29601935213903E-5
350.68	7.61183196974202E-5
350.72	7.94028386921223E-5
350.76	8.28183384303325E-5
350.8	8.63695530917611E-5
350.84	9.00613669499703E-5
350.88	9.38988182805229E-5
350.92	9.78871033383064E-5
350.96	1.02031580403971E-4
351	1.0633777389955E-4
351.04	1.10811378572979E-4
351.08	1.15458263751467E-4
351.12	1.20284477663414E-4
351.16	1.25296251828521E-4
351.2	1.30500005515803E-4
351.24	1.35902350269021E-4
351.28	1.41510094498931E-4
351.32	1.47330248141936E-4
351.36	1.53370027384244E-4
351.4	1.59636859450985E-4
351.44	1.66138387459371E-4
351.48	1.72882475334903E-4
351.52	1.79877212789798E-4
351.56	1.87130920362462E-4
351.6	1.94652154516746E-4
351.64	2.02449712799897E-4
351.68	2.10532639057756E-4
351.72	2.18910228705648E-4
351.76	2.27592034053598E-4
351.8	2.36587869684139E-4
351.84	2.45907817880819E-4
351.88	2.55562234105786E-4
351.92	2.65561752524366E-4
351.96	2.75917291574417E-4
352	2.86640059578627E-4
352.04	2.97741560397018E-4
352.08	3.09233599117625E-4
352.12	3.21128287782662E-4
352.16	3.33438051147396E-4
352.2	3.46175632469236E-4
352.24	3.59354099324041E-4
352.28	3.72986849446428E-4
352.32	3.87087616591419E-4
352.36	4.0167047641362E-4
352.4	4.16749852361007E-4
352.44	4.32340521579648E-4
352.48	4.4845762082552E-4
352.52	4.65116652380027E-4
352.56	4.82333489965165E-4
352.6	5.00124384654069E-4
352.64	5.18505970773212E-4
352.68	5.37495271791777E-4
352.72	5.57109706193525E-4
352.76	5.77367093327073E-4
352.8	5.98285659229686E-4
352.84	6.19884042419474E-4
352.88	6.42181299651579E-4
352.92	6.65196911632995E-4
352.96	6.88950788690508E-4
353	7.13463276387173E-4
353.04	7.38755161080896E-4
353.08	7.64847675420315E-4
353.12	7.91762503771948E-4
353.16	8.19521787572365E-4
353.2	8.48148130600062E-4
353.24	8.77664604160605E-4
353.28	9.0809475217837E-4
353.32	9.39462596189537E-4
353.36	9.71792640228599E-4
353.4	0.00100510987560284
353.44	0.00103943978554765
353.48	0.00107480834975538
353.52	0.00111124204877171
353.56	0.00114876786825193
353.6	0.00118741330306963
353.64	0.00122720636127144
353.68	0.00126817556786991
353.72	0.00131034996846669
353.76	0.0013537591326994
353.8	0.00139843315750409
353.84	0.00144440267018497
353.88	0.00149169883128483
353.92	0.00154035333724759
353.96	0.00159039842286451
354	0.00164186686349762
354.04	0.00169479197707043
354.08	0.00174920762581928
354.12	0.00180514821779679
354.16	0.0018626487081183
354.2	0.00192174459994455
354.24	0.00198247194519155
354.28	0.00204486734495864
354.32	0.0021089679496685
354.36	0.00217481145890808
354.4	0.00224243612096461
354.44	0.00231188073204717
354.48	0.00238318463518495
354.52	0.00245638771879546
354.56	0.00253153041491359
354.6	0.00260865369707254
354.64	0.00268779907782998
354.68	0.00276900860593078
354.72	0.00285232486309692
354.76	0.00293779096043873
354.8	0.00302545053447853
354.84	0.00311534774277776
354.88	0.00320752725916191
354.92	0.00330203426853475
354.96	0.00339891446127278
355	0.00349821402719594
355.04	0.00359997964910325
355.08	0.00370425849586956
355.12	0.0038110982150953
355.16	0.00392054692530076
355.2	0.00403265320766111
355.24	0.00414746609727435
355.28	0.0042650350739542
355.32	0.00438541005254593
355.36	0.00450864137275437
355.4	0.00463477978848243
355.44	0.00476387645667333
355.48	0.00489598292564943
355.52	0.00503115112294609
355.56	0.00516943334263431
355.6	0.0053108822321259
355.64	0.00545555077846047
355.68	0.00560349229406888
355.72	0.00575476040200754
355.76	0.005909409020664
355.8	0.00606749234792934
355.84	0.00622906484483246
355.88	0.00639418121863817
355.92	0.00656289640540511
355.96	0.00673526555199971
356	0.00691134399757077
356.04	0.00709118725447675
356.08	0.0072748509886714
356.12	0.0074623909995453
356.16	0.00765386319922131
356.2	0.0078493235913094
356.24	0.00804882824911975
356.28	0.00825243329333296
356.32	0.0084601948691364
356.36	0.00867216912282077
356.4	0.00888841217784687
356.44	0.00910898011038332
356.48	0.00933392892431626
356.52	0.00956331452574079
356.56	0.00979719269693646
356.6	0.010035619069829
356.64	0.0102786490989499
356.68	0.0105263380338978
356.72	0.0107787408913041
356.76	0.011035912426318
356.8	0.0112979071036139
356.84	0.0115647790679281
356.88	0.0118365821141384
356.92	0.0121133696568934
356.96	0.0123951946997985
357	0.0126821098041768
357.04	0.0129741670574053
357.08	0.0132714180408481
357.12	0.013573913797393
357.16	0.0138817047986022
357.2	0.0141948409114963
357.24	0.0145133713649817
357.28	0.0148373447159319
357.32	0.0151668088149468
357.36	0.0155018107717938
357.4	0.0158423969205553
357.44	0.0161886127844966
357.48	0.0165405030406651
357.52	0.0168981114842468
357.56	0.0172614809926941
357.6	0.0176306534896386
357.64	0.0180056699086156
357.68	0.0183865701566169
357.72	0.0187733930774844
357.76	0.0191661764151769
357.8	0.0195649567769237
357.84	0.019969769596283
357.88	0.0203806490961347
357.92	0.0207976282516268
357.96	0.0212207387530903
358	0.0216500109689608
358.04	0.0220854739087127
358.08	0.0225271551858438
358.12	0.0229750809809291
358.16	0.0234292760047624
358.2	0.0238897634616216
358.24	0.0243565650126779
358.28	0.0248297007395668
358.32	0.0253091891081643
358.36	0.0257950469325734
358.4	0.0262872893393657
358.44	0.0267859297320958
358.48	0.0272909797561117
358.52	0.0278024492636987
358.56	0.0283203462795797
358.6	0.0288446769667918
358.64	0.029375445592981
358.68	0.0299126544971353
358.72	0.0304563040567789
358.76	0.0310063926556681
358.8	0.0315629166520111
358.84	0.032125870347233
358.88	0.0326952459553283
358.92	0.0332710335728229
358.96	0.0338532211493648
359	0.0344417944589943
359.04	0.0350367370720957
359.08	0.0356380303280806
359.12	0.0362456533088223
359.16	0.0368595828128627
359.2	0.0374797933304341
359.24	0.0381062570193167
359.28	0.0387389436815515
359.32	0.0393778207410561
359.36	0.0400228532221465
359.4	0.0406740037290127
359.44	0.0413312324261668
359.48	0.041994497019881
359.52	0.0426637527406591
359.56	0.0433389523267578
359.6	0.0440200460087764
359.64	0.0447069814953547
359.68	0.0453997039599971
359.72	0.0460981560290368
359.76	0.0468022777707819
359.8	0.0475120066858571
359.84	0.0482272776987554
359.88	0.0489480231506377
359.92	0.0496741727933956
359.96	0.0504056537849846
360	0.0511423906860753
360.04	0.0518843054580108
360.08	0.0526313174621134
360.12	0.0533833434603501
360.16	0.0541402976173626
360.2	0.0549020915038982
360.24	0.0556686341016473
360.28	0.0564398318094909
360.32	0.0572155884511997
360.36	0.0579958052845643
360.4	0.0587803810119962
360.44	0.0595692117925994
360.48	0.0603621912557133
360.52	0.0611592105159547
360.56	0.0619601581897589
360.6	0.0627649204134152
360.64	0.0635733808626236
360.68	0.064385420773568
360.72	0.0652009189654995
360.76	0.0660197518648519
360.8	0.0668417935308833
360.84	0.0676669156828313
360.88	0.0684949877286041
360.92	0.0693258767949943
360.96	0.0701594477594013
361	0.0709955632830873
361.04	0.0718340838459268
361.08	0.072674867782672
361.12	0.0735177713207156
361.16	0.0743626486193301
361.2	0.0752093518103965
361.24	0.0760577310405988
361.28	0.0769076345150618
361.32	0.0777589085424455
361.36	0.0786113975814478
361.4	0.0794649442887283
361.44	0.0803193895682225
361.48	0.0811745726218187
361.52	0.0820303310013977
361.56	0.0828865006622049
361.6	0.083742916017519
361.64	0.0845994099946179
361.68	0.0854558140920041
361.72	0.086311958437854
361.76	0.087167671849684
361.8	0.0880227818951952
361.84	0.088877114954256
361.88	0.0897304962820123
361.92	0.090582750073084
361.96	0.0914336995268012
362	0.0922831669134772
362.04	0.0931309736416448
362.08	0.0939769403262524
362.12	0.094820886857768
362.16	0.0956626324721415
362.2	0.0965019958216104
362.24	0.097338795046294
362.28	0.0981728478465239
362.32	0.0990039715558997
362.36	0.0998319832149889
362.4	0.100656699645656
362.44	0.101477937525969
362.48	0.102295513465617
362.52	0.103109244081824
362.56	0.103918946075697
362.6	0.104724436308944
362.64	0.105525531880948
362.68	0.106322050206119
362.72	0.107113809091483
362.76	0.10790062681446
362.8	0.108682322200789
362.84	0.109458714702517
362.88	0.110229624476041
362.92	0.110994872460126
362.96	0.111754280453844
363	0.112507671194405
363.04	0.113254868434793
363.08	0.113995697021189
363.12	0.114729982970107
363.16	0.115457553545184
363.2	0.116178237333593
363.24	0.116891864322012
363.28	0.117598265972089
363.32	0.118297275295371
363.36	0.118988726927616
363.4	0.119672457202467
363.44	0.120348304224408
363.48	0.121016107940966
363.52	0.121675710214102
363.56	0.122326954890743
363.6	0.122969687872395
363.64	0.123603757183801
363.68	0.124229013040586
363.72	0.124845307915837
363.76	0.125452496605574
363.8	0.126050436293074
363.84	0.12663898661198
363.88	0.127218009708163
363.92	0.127787370300298
363.96	0.128346935739092
364	0.128896576065136
364.04	0.129436164065334
364.08	0.129965575327862
364.12	0.130484688295636
364.16	0.130993384318217
364.2	0.131491547702161
364.24	0.131979065759728
364.28	0.132455828855958
364.32	0.132921730454057
364.36	0.133376667159059
364.4	0.133820538759754
364.44	0.134253248268825
364.48	0.134674701961192
364.52	0.135084809410517
364.56	0.135483483523858
364.6	0.135870640574439
364.64	0.136246200232525
364.68	0.136610085594373
364.72	0.136962223209245
364.76	0.137302543104459
364.8	0.137630978808485
364.84	0.137947467372035
364.88	0.138251949387179
364.92	0.138544369004437
364.96	0.138824673947873
365	0.139092815528154
365.04	0.139348748653599
365.08	0.139592431839187
365.12	0.139823827213551
365.16	0.140042900523927
365.2	0.140249621139096
365.24	0.140443962050292
365.28	0.140625899870098
365.32	0.140795414829344
365.36	0.140952490771993
365.4	0.141097115148054
365.44	0.141229279004514
365.48	0.141348976974318
365.52	0.1414562072634
365.56	0.141550971635802
365.6	0.141633275396878
365.64	0.141703127374623
365.68	0.141760539899142
365.72	0.141805528780287
365.76	0.141838113283479
365.8	0.141858316103759
365.84	0.141866163338087
365.88	0.141861684455915
365.92	0.141844912268079
365.96	0.141815882894035
366	0.141774635727478
366.04	0.141721213400375
366.08	0.141655661745454
366.12	0.141578029757189
366.16	0.141488369551318
366.2	0.141386736322931
366.24	0.141273188303186
366.28	0.14114778671467
366.32	0.14101059572548
366.36	0.140861682402038
366.4	0.140701116660716
366.44	0.140528971218294
366.48	0.140345321541308
366.52	0.14015024579434
366.56	0.139943824787296
366.6	0.13972614192171
366.64	0.139497283136151
366.68	0.139257336850751
366.72	0.139006393910934
366.76	0.138744547530375
366.8	0.138471893233255
366.84	0.13818852879586
366.88	0.13789455418757
366.92	0.137590071511298
366.96	0.137275184943433
367	0.136950000673324
367.04	0.136614626842381
367.08	0.136269173482819
367.12	0.135913752456123
367.16	0.135548477391262
367.2	0.135173463622718
367.24	0.134788828128381
367.28	0.134394689467352
367.32	0.133991167717709
367.36	0.13357838441429
367.4	0.133156462486538
367.44	0.132725526196445
367.48	0.132285701076674
367.52	0.131837113868875
367.56	0.131379892462247
367.6	0.130914165832413
367.64	0.13044006398063
367.68	0.129957717873376
367.72	0.129467259382388
367.76	0.12896882122515
367.8	0.128462536905904
367.84	0.127948540657211
367.88	0.127426967382104
367.92	0.126897952596861
367.96	0.126361632374459
368	0.125818143288713
368.04	0.125267622359153
368.08	0.124710206996677
368.12	0.124146034949985
368.16	0.123575244252863
368.2	0.122997973172302
368.24	0.122414360157522
368.28	0.121824543789898
368.32	0.121228662733815
368.36	0.120626855688502
368.4	0.12001926134083
368.44	0.119406018319115
368.48	0.118787265147957
368.52	0.118163140204099
368.56	0.117533781673349
368.6	0.116899327508585
368.64	0.116259915388822
368.68	0.115615682679391
368.72	0.114966766393224
368.76	0.114313303153251
368.8	0.113655429155918
368.84	0.112993280135851
368.88	0.112326991331638
368.92	0.111656697452761
368.96	0.110982532647673
369	0.110304630473008
369.04	0.109623123863945
369.08	0.108938145105707
369.12	0.108249825806201
369.16	0.107558296869801
369.2	0.10686368847224
369.24	0.106166130036654
369.28	0.105465750210722
369.32	0.104762676844915
369.36	0.104057036971853
369.4	0.103348956786745
369.44	0.102638561628892
369.48	0.101925975964274
369.52	0.101211323369169
369.56	0.100494726514806
369.6	0.0997763071530519
369.64	0.0990561861030789
369.68	0.0983344832390288
369.72	0.0976113174786446
369.76	0.0968868067728428
369.8	0.0961610680962143
369.84	0.0954342174384408
369.88	0.0947063697965896
369.92	0.0939776391682744
369.96	0.093248138545668
370	0.0925179799103277
370.04	0.0917872742288188
370.08	0.0910561314491235
370.12	0.090324660497786
370.16	0.0895929692778012
370.2	0.0888611646671907
370.24	0.0881293525182724
370.28	0.0873976376575742
370.32	0.086666123886376
370.36	0.0859349139818663
370.4	0.0852041096988671
370.44	0.0844738117721134
370.48	0.0837441199190698
370.52	0.0830151328432414
370.56	0.0822869482379634
370.6	0.0815596627906516
370.64	0.0808333721874735
370.68	0.0801081711184211
370.72	0.079384153282773
370.76	0.0786614113949008
370.8	0.0779400371904058
370.84	0.0772201214325712
370.88	0.0765017539190884
370.92	0.0757850234890418
370.96	0.0750700180301396
371	0.0743568244861505
371.04	0.0736455288645305
371.08	0.0729362162442315
371.12	0.0722289707836431
371.16	0.0715238757286789
371.2	0.0708210134209538
371.24	0.0701204653060657
371.28	0.0694223119419341
371.32	0.0687266330071901
371.36	0.0680335073096059
371.4	0.06734301279453
371.44	0.0666552265533185
371.48	0.0659702248317553
371.52	0.0652880830384286
371.56	0.0646088757530547
371.6	0.0639326767347452
371.64	0.063259558930185
371.68	0.0625895944817154
371.72	0.0619228547353198
371.76	0.0612594102484801
371.8	0.0605993307979019
371.84	0.0599426853871053
371.88	0.0592895422538533
371.92	0.058639968877417
371.96	0.0579940319856754
372	0.0573517975620243
372.04	0.0567133308520951
372.08	0.0560786963702838
372.12	0.05544795790606
372.16	0.0548211785300784
372.2	0.0541984206000566
372.24	0.053579745766441
372.28	0.0529652149778348
372.32	0.0523548884861907
372.36	0.0517488258517724
372.4	0.0511470859478662
372.44	0.0505497269652452
372.48	0.0499568064163936
372.52	0.0493683811394706
372.56	0.0487845073020213
372.6	0.0482052404044395
372.64	0.0476306352831666
372.68	0.0470607461136328
372.72	0.0464956264129468
372.76	0.0459353290423209
372.8	0.0453799062092361
372.84	0.0448294094693573
372.88	0.0442838897281829
372.92	0.0437433972424383
372.96	0.0432079816212198
373	0.0426776918268779
373.04	0.0421525761756475
373.08	0.0416326823380337
373.12	0.0411180573389387
373.16	0.0406087475575514
373.2	0.040104798726982
373.24	0.0396062559336634
373.28	0.0391131636165066
373.32	0.0386255655658171
373.36	0.0381435049219842
373.4	0.0376670241739304
373.44	0.0371961651573332
373.48	0.036730969052625
373.52	0.0362714763827648
373.56	0.0358177270107887
373.6	0.0353697601371497
373.64	0.0349276142968365
373.68	0.0344913273562816
373.72	0.0340609365100673
373.76	0.0336364782774198
373.8	0.0332179884985029
373.84	0.0328055023305172
373.88	0.0323990542435984
373.92	0.031998678016523
373.96	0.0316044067322294
374	0.0312162727731471
374.04	0.0308343078163422
374.08	0.030458542828488
374.12	0.0300890080606492
374.16	0.0297257330429001
374.2	0.0293687465787625
374.24	0.0290180767394821
374.28	0.028673750858134
374.32	0.0283357955235646
374.36	0.0280042365741779
374.4	0.0276790990915595
374.44	0.0273604073939465
374.48	0.0270481850295494
374.52	0.0267424547697215
374.56	0.0264432386019817
374.6	0.0261505577228995
374.64	0.0258644325308347
374.68	0.025584882618542
374.72	0.0253119267656442
374.76	0.0250455829309718
374.8	0.0247858682447758
374.84	0.0245327990008193
374.88	0.0242863906483458
374.92	0.0240466577839311
374.96	0.0238136141432242
375	0.0235872725925772
375.04	0.0233676451205684
375.08	0.0231547428294294
375.12	0.0229485759263686
375.16	0.022749153714809
375.2	0.0225564845855322
375.24	0.0223705760077452
375.28	0.0221914345200655
375.32	0.0220190657214349
375.36	0.0218534742619676
375.4	0.0216946638337362
375.44	0.0215426371615018
375.48	0.0213973959933978
375.52	0.0212589410915693
375.56	0.0211272722227776
375.6	0.0210023881489782
375.64	0.0208842866178756
375.68	0.0207729643534668
375.72	0.0206684170465794
375.76	0.0205706393454133
375.8	0.0204796248460937
375.84	0.020395366083247
375.88	0.0203178545206054
375.92	0.0202470805416522
375.96	0.0201830334403189
376	0.0201257014117402
376.04	0.0200750715430826
376.08	0.0200311298044541
376.12	0.0199938610399083
376.16	0.0199632489585533
376.2	0.019939276125779
376.24	0.0199219239546138
376.28	0.0199111726972234
376.32	0.0199070014365668
376.36	0.0199093880782198
376.4	0.019918309342382
376.44	0.0199337407560806
376.48	0.0199556566455843
376.52	0.0199840301290439
376.56	0.0200188331093721
376.6	0.0200600362673794
376.64	0.0201076090551799
376.68	0.0201615196898843
376.72	0.0202217351475941
376.76	0.0202882211577138
376.8	0.0203609421975975
376.84	0.0204398614875456
376.88	0.0205249409861682
376.92	0.0206161413861325
376.96	0.0207134221103093
377	0.0208167413083367
377.04	0.0209260558536186
377.08	0.0210413213407709
377.12	0.0211624920835386
377.16	0.0212895211131941
377.2	0.0214223601774385
377.24	0.0215609597398198
377.28	0.0217052689796857
377.32	0.0218552357926889
377.36	0.022010806791857
377.4	0.0221719273092492
377.44	0.0223385413982119
377.48	0.0225105918362484
377.52	0.0226880201285222
377.56	0.0228707665120066
377.6	0.0230587699602935
377.64	0.0232519681890813
377.68	0.0234502976623525
377.72	0.0236536935992543
377.76	0.0238620899816982
377.8	0.0240754195626914
377.84	0.0242936138754084
377.88	0.0245166032430204
377.92	0.0247443167892916
377.96	0.0249766824499498
378	0.0252136269848475
378.04	0.0254550759909204
378.08	0.0257009539159485
378.12	0.0259511840731366
378.16	0.026205688656511
378.2	0.0264643887571502
378.24	0.0267272043802449
378.28	0.0269940544630015
378.32	0.0272648568933884
378.36	0.0275395285297276
378.4	0.0278179852211392
378.44	0.0281001418288373
378.48	0.0283859122482757
378.52	0.0286752094321485
378.56	0.0289679454142431
378.6	0.0292640313341378
378.64	0.0295633774627501
378.68	0.0298658932287265
378.72	0.0301714872456661
378.76	0.0304800673401784
378.8	0.0307915405807661
378.84	0.031105813307518
378.88	0.0314227911626138
378.92	0.0317423791216242
378.96	0.0320644815255923
379	0.0323890021138903
379.04	0.0327158440578364
379.08	0.0330449099950504
379.12	0.0333761020645449
379.16	0.0337093219425206
379.2	0.0340444708788635
379.24	0.0343814497343097
379.28	0.03472015901827
379.32	0.0350604989272886
379.36	0.0354023693841095
379.4	0.0357456700773364
379.44	0.0360903005016572
379.48	0.0364361599986039
379.52	0.036783147797831
379.56	0.0371311630588801
379.6	0.0374801049133997
379.64	0.037829872507798
379.68	0.0381803650462973
379.72	0.0385314818343526
379.76	0.0388831223224124
379.8	0.0392351861499865
379.84	0.0395875731899804
379.88	0.0399401835932741
379.92	0.040292917833505
379.96	0.0406456767520147
[truncated: 8,001 more rows]
