# Supplementary material for: Interplay of structure and photophysics of individualized rod-shaped graphene quantum dots with up to 132 sp² carbon atoms
Source: Nat Commun. 2023 Aug 7;14:4728. doi: 10.1038/s41467-023-40376-w (PMC10406913; doi:10.1038/s41467-023-40376-w)
Supplement: Supplementary file 3 — Source Data [file 41467_2023_40376_MOESM3_ESM.zip › Fig2a-Abs_polarization_C96pol-perp.dat]

300	0
300.04	0
300.08	0
300.12	0
300.16	0
300.2	0
300.24	0
300.28	0
300.32	0
300.36	0
300.4	0
300.44	0
300.48	0
300.52	0
300.56	0
300.6	0
300.64	0
300.68	0
300.72	0
300.76	0
300.8	0
300.84	0
300.88	0
300.92	0
300.96	0
301	0
301.04	0
301.08	0
301.12	0
301.16	0
301.2	0
301.24	0
301.28	0
301.32	0
301.36	0
301.4	0
301.44	0
301.48	0
301.52	0
301.56	0
301.6	0
301.64	0
301.68	0
301.72	0
301.76	0
301.8	0
301.84	0
301.88	0
301.92	0
301.96	0
302	0
302.04	0
302.08	0
302.12	0
302.16	0
302.2	0
302.24	0
302.28	0
302.32	0
302.36	0
302.4	0
302.44	0
302.48	0
302.52	0
302.56	0
302.6	0
302.64	0
302.68	0
302.72	0
302.76	0
302.8	0
302.84	0
302.88	0
302.92	0
302.96	0
303	0
303.04	0
303.08	0
303.12	0
303.16	0
303.2	0
303.24	0
303.28	0
303.32	0
303.36	0
303.4	0
303.44	0
303.48	0
303.52	0
303.56	0
303.6	0
303.64	0
303.68	0
303.72	0
303.76	0
303.8	0
303.84	0
303.88	0
303.92	0
303.96	0
304	0
304.04	0
304.08	0
304.12	0
304.16	0
304.2	0
304.24	0
304.28	0
304.32	0
304.36	0
304.4	0
304.44	0
304.48	0
304.52	0
304.56	0
304.6	0
304.64	0
304.68	0
304.72	0
304.76	0
304.8	0
304.84	0
304.88	0
304.92	0
304.96	0
305	0
305.04	0
305.08	0
305.12	0
305.16	0
305.2	0
305.24	0
305.28	0
305.32	0
305.36	0
305.4	0
305.44	0
305.48	0
305.52	0
305.56	0
305.6	0
305.64	0
305.68	0
305.72	0
305.76	0
305.8	0
305.84	0
305.88	0
305.92	0
305.96	0
306	0
306.04	0
306.08	0
306.12	0
306.16	0
306.2	0
306.24	0
306.28	0
306.32	0
306.36	0
306.4	0
306.44	0
306.48	0
306.52	0
306.56	0
306.6	0
306.64	0
306.68	0
306.72	0
306.76	0
306.8	0
306.84	0
306.88	0
306.92	0
306.96	0
307	0
307.04	0
307.08	0
307.12	0
307.16	0
307.2	0
307.24	0
307.28	0
307.32	0
307.36	0
307.4	0
307.44	0
307.48	0
307.52	0
307.56	0
307.6	0
307.64	0
307.68	0
307.72	0
307.76	0
307.8	0
307.84	0
307.88	0
307.92	0
307.96	0
308	0
308.04	0
308.08	0
308.12	0
308.16	0
308.2	0
308.24	0
308.28	0
308.32	0
308.36	0
308.4	0
308.44	0
308.48	0
308.52	0
308.56	0
308.6	0
308.64	0
308.68	0
308.72	0
308.76	0
308.8	0
308.84	0
308.88	0
308.92	0
308.96	0
309	0
309.04	0
309.08	0
309.12	0
309.16	0
309.2	0
309.24	0
309.28	0
309.32	0
309.36	0
309.4	0
309.44	0
309.48	0
309.52	0
309.56	0
309.6	0
309.64	0
309.68	0
309.72	0
309.76	0
309.8	0
309.84	0
309.88	0
309.92	0
309.96	0
310	0
310.04	0
310.08	0
310.12	0
310.16	0
310.2	0
310.24	0
310.28	0
310.32	0
310.36	0
310.4	0
310.44	0
310.48	0
310.52	0
310.56	0
310.6	0
310.64	0
310.68	0
310.72	0
310.76	0
310.8	0
310.84	0
310.88	0
310.92	0
310.96	0
311	0
311.04	0
311.08	0
311.12	0
311.16	0
311.2	0
311.24	0
311.28	0
311.32	0
311.36	0
311.4	0
311.44	0
311.48	0
311.52	0
311.56	0
311.6	0
311.64	0
311.68	0
311.72	0
311.76	0
311.8	0
311.84	0
311.88	0
311.92	0
311.96	0
312	0
312.04	0
312.08	0
312.12	0
312.16	0
312.2	0
312.24	0
312.28	0
312.32	0
312.36	0
312.4	0
312.44	0
312.48	0
312.52	0
312.56	0
312.6	0
312.64	0
312.68	0
312.72	0
312.76	0
312.8	0
312.84	0
312.88	0
312.92	0
312.96	0
313	0
313.04	0
313.08	0
313.12	0
313.16	0
313.2	0
313.24	0
313.28	0
313.32	0
313.36	0
313.4	0
313.44	0
313.48	0
313.52	0
313.56	0
313.6	0
313.64	0
313.68	0
313.72	0
313.76	0
313.8	0
313.84	0
313.88	0
313.92	0
313.96	0
314	0
314.04	0
314.08	0
314.12	0
314.16	0
314.2	0
314.24	0
314.28	0
314.32	0
314.36	0
314.4	0
314.44	0
314.48	0
314.52	0
314.56	0
314.6	0
314.64	0
314.68	0
314.72	0
314.76	0
314.8	0
314.84	0
314.88	0
314.92	0
314.96	0
315	0
315.04	0
315.08	0
315.12	0
315.16	0
315.2	0
315.24	0
315.28	0
315.32	0
315.36	0
315.4	0
315.44	0
315.48	0
315.52	0
315.56	0
315.6	0
315.64	0
315.68	0
315.72	0
315.76	0
315.8	0
315.84	0
315.88	0
315.92	0
315.96	0
316	0
316.04	0
316.08	0
316.12	0
316.16	0
316.2	0
316.24	0
316.28	0
316.32	0
316.36	0
316.4	0
316.44	0
316.48	0
316.52	0
316.56	0
316.6	0
316.64	0
316.68	0
316.72	0
316.76	0
316.8	0
316.84	0
316.88	0
316.92	0
316.96	0
317	0
317.04	0
317.08	0
317.12	0
317.16	0
317.2	0
317.24	0
317.28	0
317.32	0
317.36	0
317.4	0
317.44	0
317.48	0
317.52	0
317.56	0
317.6	0
317.64	0
317.68	0
317.72	0
317.76	0
317.8	0
317.84	0
317.88	0
317.92	0
317.96	0
318	0
318.04	0
318.08	0
318.12	0
318.16	0
318.2	0
318.24	0
318.28	0
318.32	0
318.36	0
318.4	0
318.44	0
318.48	0
318.52	0
318.56	0
318.6	0
318.64	0
318.68	0
318.72	0
318.76	0
318.8	0
318.84	0
318.88	0
318.92	0
318.96	0
319	0
319.04	0
319.08	0
319.12	0
319.16	0
319.2	0
319.24	0
319.28	0
319.32	0
319.36	0
319.4	0
319.44	0
319.48	0
319.52	0
319.56	0
319.6	0
319.64	0
319.68	0
319.72	0
319.76	0
319.8	0
319.84	0
319.88	0
319.92	0
319.96	0
320	0
320.04	0
320.08	0
320.12	0
320.16	0
320.2	0
320.24	0
320.28	0
320.32	0
320.36	0
320.4	0
320.44	0
320.48	0
320.52	0
320.56	0
320.6	0
320.64	0
320.68	0
320.72	0
320.76	0
320.8	0
320.84	0
320.88	0
320.92	0
320.96	0
321	0
321.04	0
321.08	0
321.12	0
321.16	0
321.2	0
321.24	0
321.28	0
321.32	0
321.36	0
321.4	0
321.44	0
321.48	0
321.52	0
321.56	0
321.6	0
321.64	0
321.68	0
321.72	0
321.76	0
321.8	0
321.84	0
321.88	0
321.92	0
321.96	0
322	0
322.04	0
322.08	0
322.12	0
322.16	0
322.2	0
322.24	0
322.28	0
322.32	0
322.36	0
322.4	0
322.44	0
322.48	0
322.52	0
322.56	0
322.6	0
322.64	0
322.68	0
322.72	0
322.76	0
322.8	0
322.84	0
322.88	0
322.92	0
322.96	0
323	0
323.04	0
323.08	0
323.12	0
323.16	0
323.2	0
323.24	0
323.28	0
323.32	0
323.36	0
323.4	0
323.44	0
323.48	0
323.52	0
323.56	0
323.6	0
323.64	0
323.68	0
323.72	0
323.76	0
323.8	0
323.84	0
323.88	0
323.92	0
323.96	0
324	0
324.04	0
324.08	0
324.12	0
324.16	0
324.2	0
324.24	0
324.28	0
324.32	0
324.36	0
324.4	0
324.44	0
324.48	0
324.52	0
324.56	0
324.6	0
324.64	0
324.68	0
324.72	0
324.76	0
324.8	0
324.84	0
324.88	0
324.92	0
324.96	0
325	0
325.04	0
325.08	0
325.12	0
325.16	0
325.2	0
325.24	0
325.28	0
325.32	0
325.36	0
325.4	0
325.44	0
325.48	0
325.52	0
325.56	0
325.6	0
325.64	0
325.68	0
325.72	0
325.76	0
325.8	0
325.84	0
325.88	0
325.92	0
325.96	0
326	0
326.04	0
326.08	0
326.12	0
326.16	0
326.2	0
326.24	0
326.28	0
326.32	0
326.36	0
326.4	0
326.44	0
326.48	0
326.52	0
326.56	0
326.6	0
326.64	0
326.68	0
326.72	0
326.76	0
326.8	0
326.84	0
326.88	0
326.92	0
326.96	0
327	0
327.04	0
327.08	0
327.12	0
327.16	0
327.2	0
327.24	0
327.28	0
327.32	0
327.36	0
327.4	0
327.44	0
327.48	0
327.52	0
327.56	0
327.6	0
327.64	0
327.68	0
327.72	0
327.76	0
327.8	0
327.84	0
327.88	0
327.92	0
327.96	0
328	0
328.04	0
328.08	0
328.12	0
328.16	0
328.2	0
328.24	0
328.28	0
328.32	0
328.36	0
328.4	0
328.44	0
328.48	0
328.52	0
328.56	0
328.6	0
328.64	0
328.68	0
328.72	0
328.76	0
328.8	0
328.84	0
328.88	0
328.92	0
328.96	0
329	0
329.04	0
329.08	0
329.12	0
329.16	0
329.2	0
329.24	0
329.28	0
329.32	0
329.36	0
329.4	0
329.44	0
329.48	0
329.52	0
329.56	0
329.6	0
329.64	0
329.68	0
329.72	0
329.76	0
329.8	0
329.84	0
329.88	0
329.92	0
329.96	0
330	0
330.04	0
330.08	0
330.12	0
330.16	0
330.2	0
330.24	0
330.28	0
330.32	0
330.36	0
330.4	0
330.44	0
330.48	0
330.52	0
330.56	0
330.6	0
330.64	0
330.68	0
330.72	0
330.76	0
330.8	0
330.84	0
330.88	0
330.92	0
330.96	0
331	0
331.04	0
331.08	0
331.12	0
331.16	0
331.2	0
331.24	0
331.28	0
331.32	0
331.36	0
331.4	0
331.44	0
331.48	3.54061579093168E-20
331.52	3.94151509176459E-20
331.56	4.38719945958308E-20
331.6	4.88260239079107E-20
331.64	5.43319300987747E-20
331.68	6.04503334907958E-20
331.72	6.72484165756081E-20
331.76	7.48006236442399E-20
331.8	8.31894338339663E-20
331.84	9.25062151689736E-20
331.88	1.02852167940899E-19
331.92	1.14339366619732E-19
331.96	1.27091910415318E-19
332	1.41247193630577E-19
332.04	1.56957308069971E-19
332.08	1.74390591000678E-19
332.12	1.93733333518796E-19
332.16	2.41955878494729E-19
332.2	2.68787293344861E-19
332.24	2.98552914226178E-19
332.28	3.31569000945283E-19
332.32	3.68185390893958E-19
332.36	4.08789008413748E-19
332.4	4.53807734967959E-19
332.44	5.03714676583459E-19
332.48	5.5903286864323E-19
332.52	6.20340462083857E-19
332.56	6.88276439407713E-19
332.6	7.63546913699364E-19
332.64	8.46932069081216E-19
332.68	9.3929380679144E-19
332.72	1.04158416737149E-18
332.76	1.15485460636635E-18
332.8	1.28026620851519E-18
332.84	1.41910093371335E-18
332.88	1.57277399713222E-18
332.92	1.74284749584995E-18
332.96	1.9310454052676E-18
333	2.13927008055752E-18
333.04	2.36962041148E-18
333.08	2.62441179326347E-18
333.12	2.90619809194202E-18
333.16	3.21779579973388E-18
333.2	3.56231059487044E-18
333.24	3.94316654086628E-18
333.28	4.36413818274415E-18
333.32	4.82938582238978E-18
333.36	5.34349428213533E-18
333.4	5.9115154951753E-18
333.44	6.53901529362825E-18
333.48	7.23212480028524E-18
333.52	7.99759686862086E-18
333.56	8.84286805771018E-18
333.6	9.77612667467772E-18
333.64	1.08063874675829E-17
333.68	1.19435736065024E-17
333.72	1.31986066505106E-17
333.76	1.45835052637593E-17
333.8	1.61114935152962E-17
333.84	1.77971196752764E-17
333.88	1.96563865054361E-17
333.92	2.17068941345952E-17
333.96	2.3967996711341E-17
334	2.64609741367869E-17
334.04	2.920922030082E-17
334.08	3.2238449377032E-17
334.12	3.55769218749459E-17
334.16	3.92767171742909E-17
334.2	4.33322851563538E-17
334.24	4.78000189114694E-17
334.28	5.272111784584E-17
334.32	5.81408287288551E-17
334.36	6.41088361218809E-17
334.4	7.06796897544079E-17
334.44	7.79132722737924E-17
334.48	8.58753111057704E-17
334.52	9.46379385017495E-17
334.56	1.04280304217203E-16
334.6	1.14889245666525E-16
334.64	1.26560020836541E-16
334.68	1.39397109715448E-16
334.72	1.53515090510476E-16
334.76	1.69039597489922E-16
334.8	1.8610836789583E-16
334.84	2.04872386037873E-16
334.88	2.25497133401879E-16
334.92	2.48163954391025E-16
334.96	2.73071548170683E-16
335	3.00437598016162E-16
335.04	3.30500550568095E-16
335.08	3.63521558496067E-16
335.12	3.99786601258314E-16
335.16	4.39608799935432E-16
335.2	4.83380007476612E-16
335.24	5.31382864956488E-16
335.28	5.84072147134924E-16
335.32	6.41897280912735E-16
335.36	7.05349991832242E-16
335.4	7.74968207124538E-16
335.44	8.5134031144836E-16
335.48	9.35109786489371E-16
335.52	1.0269802682817E-15
335.56	1.1277210590276E-15
335.6	1.23817313335172E-15
335.64	1.35925568235645E-15
335.68	1.49197324255432E-15
335.72	1.63742346077478E-15
335.76	1.79680555050506E-15
335.8	1.9714294998397E-15
335.84	2.16272609632265E-15
335.88	2.37225783950553E-15
335.92	2.60173081802986E-15
335.96	2.85300763452266E-15
336	3.12812146862181E-15
336.04	3.429291376022E-15
336.08	3.75893892966223E-15
336.12	4.11970631804871E-15
336.16	4.51447602531101E-15
336.2	4.94639222799105E-15
336.24	5.41888405478325E-15
336.28	5.93569086757983E-15
336.32	6.50088973531851E-15
336.36	7.11892528627025E-15
336.4	7.79464213975954E-15
336.44	8.53332013483187E-15
336.48	9.34071259124841E-15
336.52	1.02230878575132E-14
336.56	1.11872744214474E-14
336.6	1.2240709881311E-14
336.64	1.3391494099783E-14
336.68	1.46484468892755E-14
336.72	1.60211706053137E-14
336.76	1.75201180552537E-14
336.8	1.91566661624552E-14
336.84	2.0943195861485E-14
336.88	2.2893178738228E-14
336.92	2.50212709699625E-14
336.96	2.73434151648712E-14
337	2.98769507484622E-14
337.04	3.26407335958146E-14
337.08	3.56552656643223E-14
337.12	3.89428354414004E-14
337.16	4.25276700860864E-14
337.2	4.64361002130413E-14
337.24	5.06967383421197E-14
337.28	5.53406721171247E-14
337.32	6.04016734841952E-14
337.36	6.5916425113156E-14
337.4	7.19247654457835E-14
337.44	7.84699538626026E-14
337.48	8.5599015248429E-14
337.52	9.33628261815885E-14
337.56	1.01816777791616E-13
337.6	1.11020926287951E-13
337.64	1.21040437276875E-13
337.68	1.31946010111502E-13
337.72	1.4381433658718E-13
337.76	1.56728596686048E-13
337.8	1.70778994280632E-13
337.84	1.86063335927981E-13
337.88	2.02687656124388E-13
337.92	2.20766892645905E-13
337.96	2.40425615873951E-13
338	2.61798816300588E-13
338.04	2.85032754722506E-13
338.08	3.10285879972958E-13
338.12	3.37729819403457E-13
338.16	3.67550447716603E-13
338.2	3.99949040170298E-13
338.24	4.3514351662066E-13
338.28	4.73369783350881E-13
338.32	5.14883180149508E-13
338.36	5.59960040650317E-13
338.4	6.08899374539397E-13
338.44	6.62024680865932E-13
338.48	7.1968590237046E-13
338.52	7.82261531471791E-13
338.56	8.50160879328624E-13
338.6	9.2382652022274E-13
338.64	1.00373692440279E-12
338.68	1.09040929347732E-12
338.72	1.18440261346344E-12
338.76	1.28632094168992E-12
338.8	1.39681694491537E-12
338.84	1.5165957072673E-12
338.88	1.64641882794276E-12
338.92	1.78710883003136E-12
338.96	1.93955390334103E-12
339	2.1047130057387E-12
339.04	2.28362134924357E-12
339.08	2.47739629897575E-12
339.12	2.68724371503655E-12
339.16	2.91446476950974E-12
339.2	3.16046327303812E-12
339.24	3.42675354783157E-12
339.28	3.71496888653239E-12
339.32	4.02687063911903E-12
339.36	4.3643579729358E-12
339.4	4.729478354078E-12
339.44	5.12443880167737E-12
339.48	5.55161797017917E-12
339.52	6.01357911850035E-12
339.56	6.5130840289766E-12
339.6	7.05310794329995E-12
339.64	7.63685558724529E-12
339.68	8.26777836084345E-12
339.72	8.94959291214389E-12
339.76	9.68630037962576E-12
339.8	1.04822083655401E-11
339.84	1.13419531613839E-11
339.88	1.22705242316823E-11
339.92	1.32732903223872E-11
339.96	1.43560274371637E-11
340	1.55249488104936E-11
340.04	1.67867370149967E-11
340.08	1.81485783495309E-11
340.12	1.96181996642398E-11
340.16	2.12039077889778E-11
340.2	2.29146317425023E-11
340.24	2.47599679113682E-11
340.28	2.67502283997576E-11
340.32	2.88964927646494E-11
340.36	3.12106633644806E-11
340.4	3.37055245643419E-11
340.44	3.63948060563154E-11
340.48	3.92932505701641E-11
340.52	4.24166862673117E-11
340.56	4.57821041296681E-11
340.6	4.94077406746787E-11
340.64	5.33131663491429E-11
340.68	5.75193799765486E-11
340.72	6.20489096563035E-11
340.76	6.69259205384685E-11
340.8	7.21763299240386E-11
340.84	7.78279301689361E-11
340.88	8.39105198999027E-11
340.92	9.04560440818956E-11
340.96	9.74987435099965E-11
341	1.05075314334583E-10
341.04	1.13225078265506E-10
341.08	1.21990164141205E-10
341.12	1.31415701590368E-10
341.16	1.41550027558109E-10
341.2	1.52444906515983E-10
341.24	1.64155765224514E-10
341.28	1.76741942969379E-10
341.32	1.90266958248501E-10
341.36	2.04798792945099E-10
341.4	2.20410195084698E-10
341.44	2.37179001339061E-10
341.48	2.55188480509141E-10
341.52	2.74527699292885E-10
341.56	2.95291911720356E-10
341.6	3.17582973719983E-10
341.64	3.41509784366586E-10
341.68	3.67188755451799E-10
341.72	3.94744311113238E-10
341.76	4.24309419360616E-10
341.8	4.56026157442763E-10
341.84	4.9004631311158E-10
341.88	5.26532023958627E-10
341.92	5.65656457123717E-10
341.96	6.07604531806168E-10
342	6.52573687149882E-10
342.04	7.00774698216335E-10
342.08	7.52432542916369E-10
342.12	8.07787322931641E-10
342.16	8.67095241826699E-10
342.2	9.30629643734039E-10
342.24	9.98682116181364E-10
342.28	1.07156366082834E-9
342.32	1.14960593609229E-9
342.36	1.2331625758567E-9
342.4	1.32261058869263E-9
342.44	1.41835184226264E-9
342.48	1.52081463783123E-9
342.52	1.63045538007782E-9
342.56	1.74776034768631E-9
342.6	1.87324757048057E-9
342.64	2.00746881919018E-9
342.68	2.15101171425274E-9
342.72	2.30450196040085E-9
342.76	2.46860571414581E-9
342.8	2.64403209164296E-9
342.84	2.83153582481718E-9
342.88	3.03192007404857E-9
342.92	3.24603940614719E-9
342.96	3.47480294679962E-9
343	3.71917771715881E-9
343.04	3.98019216473225E-9
343.08	4.25893989926477E-9
343.12	4.55658364485098E-9
343.16	4.87435942008617E-9
343.2	5.21358095867716E-9
343.24	5.57564438355539E-9
343.28	5.96203314819064E-9
343.32	6.37432325951208E-9
343.36	6.81418879753701E-9
343.4	7.28340774759039E-9
343.44	7.78386816176985E-9
343.48	8.3175746671331E-9
343.52	8.8866553389652E-9
343.56	9.49336895836669E-9
343.6	1.01401126743404E-8
343.64	1.08294300915605E-8
343.68	1.15640198060111E-8
343.72	1.23467444117491E-8
343.76	1.31806400031898E-8
343.8	1.4068926198455E-8
343.84	1.5015016710534E-8
343.88	1.60225304943074E-8
343.92	1.70953034987786E-8
343.96	1.82374010552234E-8
344	1.94531309334625E-8
344.04	2.07470570998691E-8
344.08	2.21240142123702E-8
344.12	2.35891228892675E-8
344.16	2.51478057903876E-8
344.2	2.68058045508827E-8
344.24	2.85691976097831E-8
344.28	3.04444189772926E-8
344.32	3.24382779868849E-8
344.36	3.45579800801803E-8
344.4	3.68111486748593E-8
344.44	3.9205848168005E-8
344.48	4.17506081295672E-8
344.52	4.44544487431266E-8
344.56	4.73269075535491E-8
344.6	5.0378067583688E-8
344.64	5.36185868850865E-8
344.68	5.70597295903134E-8
344.72	6.07133985374434E-8
344.76	6.45921695403082E-8
344.8	6.87093273811392E-8
344.84	7.30789036054171E-8
344.88	7.77157162022302E-8
344.92	8.26354112567615E-8
344.96	8.78545066650652E-8
345	9.33904380052427E-8
345.04	9.92616066625822E-8
345.08	1.05487430310583E-7
345.12	1.12088395853593E-7
345.16	1.19086114941176E-7
345.2	1.26503382168669E-7
345.24	1.3436423608298E-7
345.28	1.42694023117148E-7
345.32	1.51519464582454E-7
345.36	1.60868726851265E-7
345.4	1.70771494869559E-7
345.44	1.81259049143014E-7
345.48	1.92364346345986E-7
345.52	2.04122103708759E-7
345.56	2.16568887343926E-7
345.6	2.29743204678693E-7
345.64	2.43685601166586E-7
345.68	2.58438761457964E-7
345.72	2.74047615215261E-7
345.76	2.90559447766171E-7
345.8	3.08024015794453E-7
345.84	3.264936682751E-7
345.88	3.46023472868606E-7
345.92	3.66671347996043E-7
345.96	3.88498200824293E-7
346	4.11568071399755E-7
346.04	4.35948283175484E-7
346.08	4.61709600186684E-7
346.12	4.88926391137146E-7
346.16	5.17676800667899E-7
346.2	5.48042928089482E-7
346.24	5.80111013867538E-7
346.28	6.13971634160768E-7
346.32	6.49719903721608E-7
346.36	6.87455687477478E-7
346.4	7.27283821123137E-7
346.44	7.69314341063577E-7
346.48	8.13662724057324E-7
346.52	8.60450136922533E-7
346.56	9.09803696677866E-7
346.6	9.61856741501309E-7
346.64	1.01674911290345E-6
346.68	1.0746274495219E-6
346.72	1.13564549295518E-6
346.76	1.19996440606904E-6
346.8	1.26775310421827E-6
346.84	1.33918859983992E-6
346.88	1.41445636088889E-6
346.92	1.49375068359777E-6
346.96	1.57727508005586E-6
347	1.66524268111928E-6
347.04	1.75787665517232E-6
347.08	1.85541064327972E-6
347.12	1.95808921128029E-6
347.16	2.06616831938581E-6
347.2	2.17991580986781E-6
347.24	2.2996119134258E-6
347.28	2.42554977484429E-6
347.32	2.5580359985675E-6
347.36	2.69739121482571E-6
347.4	2.84395066697241E-6
347.44	2.99806482070051E-6
347.48	3.16009999582093E-6
347.52	3.33043902130812E-6
347.56	3.50948191432733E-6
347.6	3.69764658397339E-6
347.64	3.89536956047294E-6
347.68	4.10310675061203E-6
347.72	4.32133422016525E-6
347.76	4.55054900412657E-6
347.8	4.79126994555047E-6
347.84	5.04403856382632E-6
347.88	5.30941995323402E-6
347.92	5.58800371263569E-6
347.96	5.88040490717239E-6
348	6.18726506286349E-6
348.04	6.50925319500049E-6
348.08	6.84706687126335E-6
348.12	7.20143331048883E-6
348.16	7.5731105180336E-6
348.2	7.9628884587023E-6
348.24	8.37159026821265E-6
348.28	8.80007350418064E-6
348.32	9.2492314376426E-6
348.36	9.71999438611217E-6
348.4	1.02133310892147E-5
348.44	1.07302501279333E-5
348.48	1.12718013885111E-5
348.52	1.18390775720846E-5
348.56	1.24332157511141E-5
348.6	1.30553989736866E-5
348.64	1.37068579167968E-5
348.68	1.43888725896985E-5
348.72	1.51027740884259E-5
348.76	1.58499464026143E-5
348.8	1.66318282757347E-5
348.84	1.74499151198548E-5
348.88	1.83057609860779E-5
348.92	1.92009805917805E-5
348.96	2.01372514057745E-5
349	2.11163157925569E-5
349.04	2.21399832167487E-5
349.08	2.32101325088883E-5
349.12	2.43287141937003E-5
349.16	2.54977528819544E-5
349.2	2.67193497270651E-5
349.24	2.79956849475373E-5
349.28	2.93290204163493E-5
349.32	3.07217023184171E-5
349.36	3.21761638771759E-5
349.4	3.3694928151401E-5
349.44	3.52806109033139E-5
349.48	3.69359235390001E-5
349.52	3.86636761222045E-5
349.56	4.04667804624978E-5
349.6	4.23482532787777E-5
349.64	4.43112194391123E-5
349.68	4.63589152778466E-5
349.72	4.84946919908542E-5
349.76	5.07220191098674E-5
349.8	5.30444880567125E-5
349.84	5.5465815778235E-5
349.88	5.79898484627499E-5
349.92	6.06205653387325E-5
349.96	6.3362082556411E-5
350	6.6218657153004E-5
350.04	6.91946911021052E-5
350.08	7.22947354478651E-5
350.12	7.55234945244469E-5
350.16	7.88858302611658E-5
350.2	8.23867665737886E-5
350.24	8.6031493842296E-5
350.28	8.98253734753293E-5
350.32	9.37739425616572E-5
350.36	9.78829186086509E-5
350.4	1.02158204367967E-4
350.44	1.06605892748386E-4
350.48	1.11232271815671E-4
350.52	1.16043829879381E-4
350.56	1.21047260666361E-4
350.6	1.26249468580499E-4
350.64	1.31657574048458E-4
350.68	1.37278918950811E-4
350.72	1.43121072137892E-4
350.76	1.49191835029803E-4
350.8	1.5549924729969E-4
350.84	1.62051592639296E-4
350.88	1.68857404605925E-4
350.92	1.75925472549596E-4
350.96	1.83264847619049E-4
351	1.90884848845467E-4
351.04	1.98795069302133E-4
351.08	2.07005382338654E-4
351.12	2.15525947887918E-4
351.16	2.24367218843804E-4
351.2	2.33539947507836E-4
351.24	2.4305519210256E-4
351.28	2.52924323349209E-4
351.32	2.63159031107577E-4
351.36	2.73771331075116E-4
351.4	2.84773571542905E-4
351.44	2.96178440205466E-4
351.48	3.07998971021292E-4
351.52	3.20248551121169E-4
351.56	3.32940927760846E-4
351.6	3.46090215314394E-4
351.64	3.59710902304904E-4
351.68	3.73817858468586E-4
351.72	3.88426341848075E-4
351.76	4.03552005911165E-4
351.8	4.19210906690478E-4
351.84	4.35419509939376E-4
351.88	4.52194698299848E-4
351.92	4.6955377847735E-4
351.96	4.87514488417339E-4
352	5.06095004478924E-4
352.04	5.2531394859954E-4
352.08	5.4519039544573E-4
352.12	5.65743879544079E-4
352.16	5.86994402386165E-4
352.2	6.08962439501937E-4
352.24	6.31668947495071E-4
352.28	6.55135371033541E-4
352.32	6.79383649789619E-4
352.36	7.04436225321555E-4
352.4	7.30316047890846E-4
352.44	7.57046583207641E-4
352.48	7.8465181909669E-4
352.52	8.13156272077023E-4
352.56	8.42584993847473E-4
352.6	8.72963577669861E-4
352.64	9.04318164642657E-4
352.68	9.366754498567E-4
352.72	9.70062688424296E-4
352.76	0.00100450770137413
352.8	0.00104003888140307
352.84	0.00107668519847578
352.88	0.00111447620526408
352.92	0.00115344204241696
352.96	0.00119361344365131
353	0.0012350217406558
353.04	0.00127769886779688
353.08	0.00132167736661883
353.12	0.00136699039012793
353.16	0.00141367170685059
353.2	0.00146175570465665
353.24	0.00151127739433796
353.28	0.00156227241293131
353.32	0.00161477702677783
353.36	0.00166882813430664
353.4	0.00172446326853466
353.44	0.00178172059927179
353.48	0.0018406389350208
353.52	0.00190125772456309
353.56	0.00196361705821975
353.6	0.00202775766877702
353.64	0.0020937209320676
353.68	0.00216154886719708
353.72	0.00223128413640466
353.76	0.00230297004454992
353.8	0.00237665053821491
353.84	0.00245237020441088
353.88	0.00253017426888181
353.92	0.00261010859399412
353.96	0.00269221967620212
354	0.00277655464308248
354.04	0.00286316124992515
354.08	0.0029520878758746
354.12	0.00304338351961121
354.16	0.00313709779456312
354.2	0.00323328092364209
354.24	0.0033319837334941
354.28	0.00343325764825512
354.32	0.00353715468280777
354.36	0.00364372743552682
354.4	0.00375302908051013
354.44	0.00386511335928623
354.48	0.00398003457199064
354.52	0.00409784756800715
354.56	0.00421860773606662
354.6	0.00434237099379608
354.64	0.00446919377671561
354.68	0.00459913302667671
354.72	0.00473224617973565
354.76	0.0048685911534609
354.8	0.00500822633366941
354.84	0.00515121056058622
354.88	0.00529760311442831
354.92	0.00544746370040832
354.96	0.00560085243315402
355	0.00575782982054735
355.04	0.0059184567469756
355.08	0.00608279445599954
355.12	0.00625090453243658
355.16	0.00642284888385723
355.2	0.00659868972150023
355.24	0.00677848954060607
355.28	0.00696231110016844
355.32	0.00715021740211291
355.36	0.00734227166989852
355.4	0.00753853732655286
355.44	0.00773907797214271
355.48	0.007943957360683
355.52	0.00815323937649488
355.56	0.00836698801001731
355.6	0.00858526733307633
355.64	0.00880814147362527
355.68	0.00903567458996202
355.72	0.00926793084442935
355.76	0.00950497437661397
355.8	0.00974686927605199
355.84	0.00999367955444895
355.88	0.0102454691174323
355.92	0.0105023017358458
355.96	0.0107642410165957
356	0.0110313503730713
356.04	0.0113036929951436
356.08	0.0115813318187664
356.12	0.011864329495193
356.16	0.0121527483598197
356.2	0.0124466504006822
356.24	0.0127460972266182
356.28	0.0130511500351113
356.32	0.013361869579845
356.36	0.0136783161379748
356.4	0.0140005494771489
356.44	0.0143286288222944
356.48	0.0146626128221874
356.52	0.0150025595158359
356.56	0.0153485262986952
356.6	0.0157005698887355
356.64	0.0160587462923924
356.68	0.0164231107704223
356.72	0.0167937178036825
356.76	0.0171706210588696
356.8	0.0175538733542393
356.84	0.0179435266253284
356.88	0.0183396318907145
356.92	0.0187422392178376
356.96	0.0191513976889048
357	0.0195671553669193
357.04	0.0199895592618468
357.08	0.0204186552969607
357.12	0.0208544882753903
357.16	0.0212971018468948
357.2	0.0217465384749052
357.24	0.0222028394038554
357.28	0.0226660446268293
357.32	0.0231361928535671
357.36	0.023613321478843
357.4	0.0240974665512602
357.44	0.0245886627424869
357.48	0.0250869433169576
357.52	0.0255923401020819
357.56	0.0261048834589847
357.6	0.0266246022538024
357.64	0.0271515238295756
357.68	0.0276856739787649
357.72	0.0282270769164097
357.76	0.0287757552539742
357.8	0.0293317299739026
357.84	0.0298950204049061
357.88	0.0304656441980222
357.92	0.0310436173034694
357.96	0.0316289539483155
358	0.0322216666150078
358.04	0.0328217660207667
358.08	0.0334292610978893
358.12	0.0340441589749815
358.16	0.0346664649591346
358.2	0.0352961825190868
358.24	0.0359333132693855
358.28	0.0365778569555638
358.32	0.0372298114403774
358.36	0.0378891726910941
358.4	0.0385559347678805
358.44	0.0392300898132971
358.48	0.0399116280429102
358.52	0.0406005377370572
358.56	0.0412968052337741
358.6	0.0420004149228898
358.64	0.0427113492413233
358.68	0.0434295886695861
358.72	0.0441551117294945
358.76	0.044887894983123
358.8	0.0456279130329974
358.84	0.046375138523531
358.88	0.047129542143728
358.92	0.0478910926311542
358.96	0.0486597567771677
359	0.0494354994334435
359.04	0.0502182835197604
359.08	0.0510080700330812
359.12	0.0518048180579155
359.16	0.0526084847779534
359.2	0.0534190254889895
359.24	0.0542363936131235
359.28	0.0550605407142199
359.32	0.0558914165146517
359.36	0.0567289689132837
359.4	0.0575731440047163
359.44	0.0584238860997692
359.48	0.0592811377471795
359.52	0.0601448397565261
359.56	0.0610149312223518
359.6	0.0618913495494586
359.64	0.0627740304793797
359.68	0.0636629081179978
359.72	0.0645579149642803
359.76	0.0654589819401296
359.8	0.0663660384213171
359.84	0.0672790122694624
359.88	0.0681978298650573
359.92	0.0691224161414943
359.96	0.0700526946200596
360	0.0709885874458925
360.04	0.0719300154248417
360.08	0.0728768980612182
360.12	0.0738291535964
360.16	0.0747866990482395
360.2	0.0757494502512643
360.24	0.0767173218976201
360.28	0.0776902275787058
360.32	0.0786680798274946
360.36	0.07965079016146
360.4	0.0806382691261002
360.44	0.0816304263390045
360.48	0.0826271705344054
360.52	0.0836284096081986
360.56	0.0846340506633728
360.6	0.0856440000557903
360.64	0.086658163440298
360.68	0.0876764458171084
360.72	0.0886987515783904
360.76	0.0897249845550457
360.8	0.0907550480636104
360.84	0.0917888449532182
360.88	0.0928262776526008
360.92	0.0938672482170627
360.96	0.0949116583753647
361	0.0959594095765006
361.04	0.0970104030362724
361.08	0.0980645397836494
361.12	0.0991217207068436
361.16	0.100181846599037
361.2	0.101244818203734
361.24	0.102310536259677
361.28	0.103378901545258
361.32	0.104449814922403
361.36	0.105523177379849
361.4	0.106598890075784
361.44	0.107676854379803
361.48	0.108756971914086
361.52	0.109839144593815
361.56	0.11092327466673
361.6	0.112009264751787
361.64	0.113097017876885
361.68	0.1141864375156
361.72	0.11527742762288
361.76	0.116369892669666
361.8	0.117463737676382
361.84	0.118558868245254
361.88	0.11965519059142
361.92	0.120752611572792
361.96	0.121851038718603
362	0.122950380256647
362.04	0.124050545139126
362.08	0.125151443067091
362.12	0.126252984513457
362.16	0.127355080744513
362.2	0.128457643839938
362.24	0.129560586711279
362.28	0.130663823118836
362.32	0.131767267686978
362.36	0.132870835917808
362.4	0.133974444203194
362.44	0.135078009835127
362.48	0.136181451014374
362.52	0.137284686857435
362.56	0.138387637401767
362.6	0.139490223609253
362.64	0.140592367367927
362.68	0.141693991491932
362.72	0.142795019719683
362.76	0.143895376710264
362.8	0.144994988038031
362.84	0.146093780185409
362.88	0.147191680533914
362.92	0.148288617353375
362.96	0.149384519789358
363	0.150479317848828
363.04	0.151572942384008
363.08	0.152665325074498
363.12	0.15375639840763
363.16	0.154846095657077
363.2	0.155934350859753
363.24	0.157021098791007
363.28	0.158106274938124
363.32	0.159189815472186
363.36	0.160271657218281
363.4	0.161351737624121
363.44	0.16242999472708
363.48	0.163506367119684
363.52	0.164580793913598
363.56	0.165653214702146
363.6	0.16672356952138
363.64	0.167791798809775
363.68	0.168857843366564
363.72	0.169921644308768
363.76	0.17098314302697
363.8	0.172042281139882
363.84	0.173099000447746
363.88	0.174153242884633
363.92	0.175204950469698
363.96	0.176254065257421
364	0.177300529286937
364.04	0.178344284530465
364.08	0.179385272840936
364.12	0.180423435898867
364.16	0.181458715158542
364.2	0.182491051793583
364.24	0.183520386641954
364.28	0.18454666015049
364.32	0.185569812319019
364.36	0.186589782644122
364.4	0.187606510062643
364.44	0.188619932895004
364.48	0.189629988788381
364.52	0.190636614659858
364.56	0.19163974663961
364.6	0.192639320014185
364.64	0.193635269169988
364.68	0.194627527537035
364.72	0.195616027533043
364.76	0.196600700507962
364.8	0.197581476689016
364.84	0.198558285126319
364.88	0.199531053639184
364.92	0.200499708763173
364.96	0.201464175697982
365	0.202424378256244
365.04	0.203380238813334
365.08	0.204331678258236
365.12	0.205278615945592
365.16	0.206220969648967
365.2	0.207158655515453
365.24	0.208091588021651
365.28	0.209019679931144
365.32	0.209942842253522
365.36	0.210860984205029
365.4	0.21177401317092
365.44	0.212681834669611
365.48	0.213584352318662
365.52	0.214481467802698
365.56	0.215373080843337
365.6	0.216259089171163
365.64	0.21713938849985
365.68	0.218013872502482
365.72	0.218882432790136
365.76	0.219744958892793
365.8	0.220601338242643
365.84	0.221451456159828
365.88	0.222295195840691
365.92	0.223132438348592
365.96	0.223963062607318
366	0.224786945397164
366.04	0.225603961353719
366.08	0.226413982969397
366.12	0.227216880597774
366.16	0.228012522460743
366.2	0.228800774658555
366.24	0.229581501182751
366.28	0.230354563932037
366.32	0.23111982273112
366.36	0.231877135352535
366.4	0.232626357541476
366.44	0.233367343043669
366.48	0.23409994363628
366.52	0.234824009161882
366.56	0.235539387565504
366.6	0.236245924934734
366.64	0.236943465542914
366.68	0.237631851895405
366.72	0.238310924778929
366.76	0.238980523313965
366.8	0.23964048501022
366.84	0.240290645825114
366.88	0.240930840225311
366.92	0.241560901251234
366.96	0.242180660584565
367	0.242789948618684
367.04	0.243388594532039
367.08	0.243976426364374
367.12	0.24455327109582
367.16	0.245118954728766
367.2	0.245673302372501
367.24	0.246216138330536
367.28	0.246747286190602
367.32	0.247266568917223
367.36	0.247773808946829
367.4	0.24826882828534
367.44	0.248751448608162
367.48	0.249221491362502
367.52	0.249678777871959
367.56	0.250123129443297
367.6	0.250554367475321
367.64	0.250972313569787
367.68	0.251376789644239
367.72	0.25176761804671
367.76	0.252144621672176
367.8	0.252507624080679
367.84	0.252856449617023
367.88	0.253190923531936
367.92	0.253510872104612
367.96	0.25381612276651
368	0.25410650422632
368.04	0.254381846595978
368.08	0.254641981517623
368.12	0.25488674229139
368.16	0.255115964003909
368.2	0.255329483657407
368.24	0.255527140299299
368.28	0.255708775152127
368.32	0.25587423174376
368.36	0.256023356037694
368.4	0.256155996563369
368.44	0.256272004546344
368.48	0.256371234038231
368.52	0.25645354204625
368.56	0.256518788662275
368.6	0.25656683719126
368.64	0.256597554278903
368.68	0.256610810038427
368.72	0.25660647817635
368.76	0.256584436117122
368.8	0.256544565126491
368.84	0.256486750433483
368.88	0.25641088135086
368.92	0.256316851393944
368.96	0.25620455839767
369	0.256073904631748
369.04	0.255924796913814
369.08	0.255757146720456
369.12	0.255570870295976
369.16	0.255365888758788
369.2	0.255142128205333
369.24	0.254899519811385
369.28	0.25463799993065
369.32	0.254357510190541
369.36	0.254057997585016
369.4	0.253739414564389
369.44	0.253401719121987
369.48	0.25304487487758
369.52	0.252668851157463
369.56	0.252273623071107
369.6	0.251859171584288
369.64	0.2514254835886
369.68	0.250972551967263
369.72	0.250500375657164
369.76	0.250008959707024
369.8	0.249498315331635
369.84	0.248968459962101
369.88	0.248419417291988
369.92	0.247851217319346
369.96	0.24726389638454
370	0.246657497203819
370.04	0.246032068898583
370.08	0.245387667020302
370.12	0.244724353571037
370.16	0.244042197019529
370.2	0.24334127231282
370.24	0.242621660883376
370.28	0.241883450651688
370.32	0.241126736024317
370.36	0.240351617887398
370.4	0.239558203595557
370.44	0.238746606956239
370.48	0.237916948209476
370.52	0.237069354003052
370.56	0.2362039573631
370.6	0.235320897660137
370.64	0.234420320570544
370.68	0.23350237803352
370.72	0.232567228203537
370.76	0.231615035398313
370.8	0.230645970042339
370.84	0.229660208606025
370.88	0.228657933540468
370.92	0.227639333207905
370.96	0.226604601807925
371	0.22555393929946
371.04	0.224487551318632
371.08	0.223405649092535
371.12	0.222308449348982
371.16	0.221196174222341
371.2	0.220069051155477
371.24	0.218927312797944
371.28	0.217771196900455
371.32	0.216600946205747
371.36	0.215416808335939
371.4	0.214219035676451
371.44	0.213007885256601
371.48	0.211783618626981
371.52	0.210546501733712
371.56	0.209296804789679
371.6	0.208034802142871
371.64	0.206760772141933
371.68	0.205474996999029
371.72	0.20417776265017
371.76	0.202869358613094
371.8	0.201550077842827
371.84	0.200220216585076
371.88	0.198880074227542
371.92	0.1975299531493
371.96	0.19617015856839
372	0.194800998387723
372.04	0.193422783039445
372.08	0.192035825327908
372.12	0.190640440271354
372.16	0.189236944942477
372.2	0.187825658307969
372.24	0.186406901067225
372.28	0.1849809954903
372.32	0.183548265255282
372.36	0.182109035285225
372.4	0.180663631584758
372.44	0.179212381076509
372.48	0.177755611437502
372.52	0.176293650935643
372.56	0.17482682826642
372.6	0.173355472389998
372.64	0.17187991236878
372.68	0.170400477205605
372.72	0.168917495682721
372.76	0.167431296201622
372.8	0.165942206623914
372.84	0.16445055411332
372.88	0.162956664978957
372.92	0.161460864519975
372.96	0.159963476871738
373	0.158464824853608
373.04	0.156965229818459
373.08	0.155465011504077
373.12	0.153964487886479
373.16	0.152463975035341
373.2	0.150963786971566
373.24	0.149464235527155
373.28	0.147965630207435
373.32	0.146468278055751
373.36	0.144972483520741
373.4	0.143478548326244
373.44	0.141986771343944
373.48	0.140497448468843
373.52	0.139010872497622
373.56	0.13752733300997
373.6	0.136047116252972
373.64	0.134570505028597
373.68	0.133097778584354
373.72	0.131629212507207
373.76	0.130165078620765
373.8	0.128705644885813
373.84	0.127251175304262
373.88	0.12580192982652
373.92	0.124358164262336
373.96	0.122920130195197
374	0.121488074900242
374.04	0.120062241265773
374.08	0.118642867718382
374.12	0.117230188151692
374.16	0.115824431858763
374.2	0.114425823468143
374.24	0.113034582883611
374.28	0.11165092522759
374.32	0.110275060788235
374.36	0.108907194970227
374.4	0.107547528249225
374.44	0.106196256129991
374.48	0.10485356910819
374.52	0.103519652635813
374.56	0.102194687090236
374.6	0.100878847746891
374.64	0.0995723047555014
374.68	0.0982752231198728
374.72	0.0969877626812138
374.76	0.09571007810493
374.8	0.094442318870863
374.84	0.0931846292669553
374.88	0.0919371483862604
374.92	0.090700010127274
374.96	0.0894733431975485
375	0.0882572711205113
375.04	0.0870519122454478
375.08	0.0858573797606112
375.12	0.0846737817093563
375.16	0.0835012210092925
375.2	0.0823397954743366
375.24	0.0811895978396559
375.28	0.0800507157893911
375.32	0.0789232319871103
375.36	0.0778072241089368
375.4	0.0767027648792527
375.44	0.0756099221089187
375.48	0.0745287587359518
375.52	0.0734593328685568
375.56	0.07240169783045
375.6	0.0713559022084129
375.64	0.0703219899019681
375.68	0.069300000175116
375.72	0.0682899677100636
375.76	0.0672919226628393
375.8	0.0663058907207295
375.84	0.0653318931614656
375.88	0.0643699469140568
375.92	0.0634200646212025
375.96	0.0624822547032111
376	0.0615565214233246
376.04	0.0606428649543773
376.08	0.0597412814467236
376.12	0.0588517630973199
376.16	0.0579742982199238
376.2	0.0571088713162879
376.24	0.0562554631483114
376.28	0.0554140508110389
376.32	0.0545846078064426
376.36	0.0537671041179228
376.4	0.0529615062854294
376.44	0.0521677774811421
376.48	0.0513858775856461
376.52	0.0506157632645098
376.56	0.0498573880452067
376.6	0.04911070239432
376.64	0.0483756537949422
376.68	0.0476521868242152
376.72	0.0469402432309518
376.76	0.0462397620132594
376.8	0.0455506794961114
376.84	0.0448729294088151
376.88	0.0442064429622997
376.92	0.0435511489261764
376.96	0.0429069737055223
377	0.0422738414173195
377.04	0.041651673966504
377.08	0.0410403911215847
377.12	0.0404399105897602
377.16	0.0398501480915162
377.2	0.0392710174346291
377.24	0.038702430587561
377.28	0.0381442977521825
377.32	0.037596527435795
377.36	0.0370590265224191
377.4	0.0365317003433031
377.44	0.036014452746622
377.48	0.0355071861663447
377.52	0.0350098016902245
377.56	0.0345221991268926
377.6	0.0340442770720346
377.64	0.0335759329736129
377.68	0.0331170631961195
377.72	0.0326675630838439
377.76	0.0322273270231258
377.8	0.0317962485035801
377.84	0.0313742201782874
377.88	0.0309611339229207
377.92	0.0305568808938058
377.96	0.0301613515849078
378	0.0297744358837249
378.04	0.0293960231260874
378.08	0.0290260021498622
378.12	0.0286642613475433
378.16	0.028310688717743
378.2	0.0279651719155655
378.24	0.0276275983018786
378.28	0.0272978549914706
378.32	0.0269758289001024
378.36	0.0266614067904597
378.4	0.0263544753170041
378.44	0.0260549210697314
378.48	0.0257626306168485
378.52	0.0254774905463698
378.56	0.0251993875066444
378.6	0.0249282082458289
378.64	0.0246638396503087
378.68	0.0244061687820829
378.72	0.0241550829151291
378.76	0.0239104695707533
378.8	0.0236722165519435
378.84	0.023440211976743
378.88	0.0232143443106536
378.92	0.0229945023980856
378.96	0.0227805754928758
379	0.022572453287881
379.04	0.0223700259436704
379.08	0.0221731841163336
379.12	0.0219818189844167
379.16	0.0217958222750123
379.2	0.0216150862890119
379.24	0.0214395039255478
379.28	0.0212689687056368
379.32	0.0211033747950449
379.36	0.0209426170263951
379.4	0.020786590920532
379.44	0.0206351927071629
379.48	0.020488319344797
379.52	0.0203458685399962
379.56	0.0202077387659569
379.6	0.0200738292804441
379.64	0.0199440401430909
379.68	0.0198182722320821
379.72	0.0196964272602426
379.76	0.0195784077905421
379.8	0.0194641172510361
379.84	0.0193534599492599
379.88	0.0192463410860898
379.92	0.0191426667690863
379.96	0.0190423440253389
[truncated: 8,001 more rows]
