# Supplementary material for: Interplay of structure and photophysics of individualized rod-shaped graphene quantum dots with up to 132 sp² carbon atoms
Source: Nat Commun. 2023 Aug 7;14:4728. doi: 10.1038/s41467-023-40376-w (PMC10406913; doi:10.1038/s41467-023-40376-w)
Supplement: Supplementary file 3 — Source Data [file 41467_2023_40376_MOESM3_ESM.zip › Fig2b-PLE_polarization_C96tBu.txt]

	I//	Iperp	Normalized1	Normalized2
			Divided by Max of "I//"	Divided by Max of "Iperp"
400	33679.6874901355	12729.734216548	0.245969519329108	0.0533067249375754
401	34472.3544223257	12954.0553058993	0.251758525071991	0.0542460864673869
402	34404.4806109437	13284.8812523204	0.251262829001012	0.0556314451424452
403	34889.2820403494	13457.8622256525	0.254803431169482	0.056355816052944
404	34938.0964868429	13528.4044220107	0.255159932872292	0.0566512168361647
405	35237.7777033509	13477.302851395	0.257348564960937	0.0564372251437735
406	35702.866189325	13646.2363280508	0.260745199545924	0.0571446468557785
407	35719.7132818782	13656.4100092095	0.260868237245089	0.0571872499151908
408	36244.9480578836	13662.8451523288	0.264704132261242	0.0572141975637715
409	37220.9718380095	14095.8392045298	0.271832229875617	0.059027392910009
410	36878.6273768435	14510.1213389211	0.269332019546093	0.0607622306850068
411	38770.8046373765	14687.7703650192	0.283150969956339	0.0615061494195651
412	40763.019487403	15197.9818246813	0.297700514966365	0.0636426985004446
413	42678.3162399057	15969.7069671254	0.311688311667972	0.0668743559094581
414	44605.5096125127	16032.2595288898	0.325762991774586	0.067136299493463
415	46456.7142135941	16637.1704669313	0.33928271062712	0.0696694098033383
416	49136.8166284595	16630.8753051216	0.358856036624587	0.0696430483370801
417	50649.3008934185	16258.8524721584	0.369902012860375	0.0680851745834013
418	53342.2830860615	16060.8910341577	0.389569402460716	0.0672561960875239
419	54534.9751891328	15988.6575233081	0.398279872336246	0.0669537127969359
420	57040.0787224662	15765.1278070505	0.416575146368825	0.0660176652018158
421	59506.4104503965	15286.0301770262	0.434587262122656	0.0640114076360646
422	60862.1002858149	15785.9402471193	0.444488137161205	0.0661048188689037
423	62833.5842740332	15932.7978025574	0.458886280525484	0.066719795990937
424	64717.42900279	16247.0265425898	0.472644376783316	0.0680356526087927
425	65532.0187371149	16547.67067825	0.478593489151446	0.0692946226682699
426	66143.7645543484	16869.4146318641	0.483061191669784	0.0706419498114666
427	66766.5208156309	17787.6819856923	0.487609305671486	0.074487263815434
428	65395.9156204743	18503.7679618318	0.477599500766338	0.0774859280068748
429	65566.2322825474	19443.375620271	0.478843357542506	0.0814206061506298
430	63107.4655511084	20436.1075860445	0.460886490476813	0.0855777463497888
431	61158.0384582834	22710.562876283	0.446649433047769	0.0951021999225862
432	58790.2742044409	24744.5666219412	0.429357175345768	0.103619744464157
433	56076.5637578535	27514.6075412276	0.409538403145433	0.115219500345805
434	54895.8060128996	31390.3732262195	0.400915092283196	0.131449562323359
435	53975.3766247199	36119.5661755812	0.394193011674424	0.151253415525622
436	54289.6433739617	41569.2354373507	0.396488164836839	0.174074317784545
437	56793.7653994743	48017.9567026917	0.414776270720754	0.201078825878968
438	59108.6345503362	53387.6884471929	0.43168222486638	0.223564983737676
439	60548.7170806557	55970.0356253333	0.442199436698607	0.234378757880698
440	61424.8718391931	54850.34804059	0.448598170798455	0.229689981423894
441	61501.8882470434	50947.3652913446	0.449160637086924	0.213345945931019
442	61213.4604131584	44892.2765601956	0.447054190710823	0.187989803848776
443	62393.5826319725	39866.0278652336	0.455672860198071	0.166942007241846
444	65356.1293151376	35159.5602039075	0.4773089333909	0.147233317902223
445	69212.5406581173	30959.0148353457	0.505473079648073	0.129643216432654
446	74187.7027439238	27761.2866299213	0.541807687182321	0.116252487689072
447	79965.0891160838	25860.5958504632	0.584001099735658	0.108293201277558
448	88534.2236044352	24790.0389439808	0.646583209257417	0.103810163252326
449	95457.9515229172	25152.6245517649	0.69714858426493	0.105328517911714
450	103150.648807604	24987.4986671715	0.75332989693337	0.104637040779485
451	109560.525485024	26344.0655257891	0.800142513165801	0.110317767113721
452	116069.229371868	28516.6436965394	0.847676884349362	0.119415602542446
453	120430.269486683	30362.8467173236	0.879526435837345	0.127146717342936
454	121754.337422444	34192.4421303208	0.88919636979423	0.143183437814089
455	121349.900078536	38430.8328515657	0.886242682676174	0.160932019560727
456	117379.443566487	43513.1255068378	0.857245641653395	0.182214504490747
457	111717.49003887	50619.0687025658	0.815895258338241	0.211971179132414
458	102889.232673595	60695.3576180009	0.751420722424379	0.254166401158997
459	93293.2799033637	73067.7042363173	0.681339552844348	0.305976538495375
460	86640.7388657529	88323.0400672631	0.632754710071755	0.369859411235438
461	79852.8080678563	108734.936024103	0.583181088698728	0.455335769556509
462	75074.862953431	134155.486344552	0.548286796300074	0.561786246891099
463	70706.3217702042	165373.958453046	0.51638246300356	0.692515960280993
464	67018.8228505094	200957.18278388	0.48945191808477	0.84152340376163
465	64201.2751420852	229216.396834404	0.468874801514703	0.959861000188829
466	57453.3701804328	238801.65647871	0.419593496859419	1
467	50939.2392703358	229259.25332198	0.372019491035501	0.960040464972316
468	44752.9513548415	209923.616413508	0.326839788419457	0.879071022826941
469	40156.8583729908	185252.670674504	0.293273598653925	0.775759571378936
470	34563.5017830556	157695.396390775	0.252424192546294	0.660361400821499
471	30808.6446936528	130514.904385098	0.22500171739119	0.546541034554063
472	27032.0158080221	104655.807605317	0.197420238437292	0.438254110748379
473	24886.6793354354	86082.2468235466	0.181752415476765	0.360475920028725
474	22987.5660746434	70748.9801646874	0.167882810064144	0.296266706051911
475	20622.3904855378	57248.8354779508	0.150609457900421	0.239733828994836
476	18148.4386943728	45497.2852276818	0.132541691294972	0.190523323408094
477	17056.5341417455	36963.3802278386	0.124567293134607	0.154786950697446
478	16394.6263839798	30146.6833637591	0.11973324789397	0.126241516948802
479	15480.8290374445	25427.09141114	0.113059602416786	0.106477868646639
480	15153.6964086925	21787.4821401481	0.110670487153333	0.0912367295161143
481	14362.3191859924	18773.3036696599	0.104890900417781	0.0786146291716934
482	13899.7979257503	16859.6551654005	0.101513014797715	0.0706010813074223
483	13403.9481993693	14567.3300875597	0.0978917246983593	0.0610017966473296
484	12879.7834696804	12960.1473618652	0.0940636444452812	0.0542715974125606
485	12834.0405880197	11960.9495173568	0.0937295749970977	0.0500873808571054
486	12469.4823445821	10679.7540425948	0.0910671329559693	0.0447222778940267
487	12045.5351425423	9727.74604200024	0.0879709614271448	0.0407356723795067
488	11877.4007793992	8815.95148831262	0.0867430424181836	0.0369174637157451
489	11599.1471017242	8114.19189121431	0.0847108999474638	0.0339787923202187
490	11405.5245142352	7573.78333798393	0.083296835319047	0.0317157906258458
491	11612.7322102609	7090.01712251026	0.0848101147224761	0.0296899830053832
492	11204.5591735786	6542.30425829276	0.0818291450901048	0.0273963939562372
493	10997.0572614842	6267.86575308709	0.080313716967659	0.0262471619565415
494	11145.4977867022	5855.64480827125	0.0813978079244861	0.024520955568804
495	11209.9642764231	5483.06388232274	0.0818686196413149	0.0229607447585338
496	11288.0161589265	5295.73083434447	0.0824386482090601	0.0221762734498309
497	10840.7345488234	5087.78330404286	0.0791720608134962	0.0213054774370732
498	11127.7424381807	4667.70710928234	0.0812681370496411	0.0195463765960035
499	11403.1378913929	4576.22430627447	0.0832794053332879	0.0191632854384427
500	11901.8527262691	4388.23309617394	0.0869216198951868	0.018376058026068
501	12147.030112879	4252.87935550555	0.0887121995718083	0.0178092539985572
502	12276.1627254518	4236.7729169879	0.0896552809663005	0.0177418070689372
503	12926.736076894	4141.88166988468	0.0944065487620435	0.0173444427939047
504	13239.3298685458	4132.51057982715	0.0966894839793124	0.0173052006454384
505	13874.6532844182	4280.71588547501	0.101329378433987	0.0179258215734222
506	14665.677879643	4055.20178584642	0.107106389860294	0.0169814642228328
507	15444.6464847829	4108.15332099397	0.112795353970631	0.0172032027816366
508	15860.2229789459	4165.05685629183	0.115830392539313	0.017441490640008
509	16356.6580221829	3939.62872242466	0.119455957325177	0.0164974932775472
510	17085.7241014608	3928.17054141223	0.124780473270631	0.016449511277835
511	18045.2706015416	3768.05940514701	0.131788234000832	0.0157790337835573
512	18716.9675927508	3859.39479847498	0.13669377197861	0.0161615076519331
513	18869.5743417253	4117.47885763133	0.137808289703948	0.0172422541717101
514	19692.5732128409	4045.10922133049	0.143818815686293	0.016939200845498
515	19745.9464267885	3993.1981265249	0.144208610983045	0.0167218192093274
516	20119.1671692934	3816.36422400639	0.14693431699396	0.0159813138664163
517	20004.6536247354	3981.23583185892	0.146098001588128	0.0166717261955587
518	20254.0139269556	3782.25259093118	0.147919129937221	0.0158384688226331
519	20309.9465430752	3645.82791872104	0.148327617061864	0.0152671801882835
520	20353.0582148668	3700.40548020246	0.148642470256128	0.0154957278553567
521	20182.7854594754	3322.96156285295	0.14739893413927	0.0139151529007472
522	20540.5198496119	3171.75261264984	0.150011540209772	0.0132819539839859
523	20702.2908316195	3328.6903524436	0.151192986168779	0.0139391426404966
524	20491.2718044655	3153.71758635037	0.149651871848951	0.0132064309471469
525	20309.4137460085	3068.32261296294	0.148323725937921	0.0128488330366188
526	20636.8821871823	2765.05228975711	0.150715293706908	0.0115788656181437
527	20166.1864796593	2986.71558690979	0.147277708457235	0.0125070974420819
528	20083.2658507198	2657.49517360371	0.14667212245681	0.0111284620583888
529	20029.0747358724	2534.97268696021	0.146276353865583	0.0106153898776921
530	20288.0938642288	2430.73381399436	0.14816802256107	0.0101788817122844
531	20179.8649256467	2119.39652133439	0.147377604894388	0.00887513324901639
532	20522.4422472543	2195.14782312449	0.149879515850467	0.0091923475552616
533	21026.7675623823	1889.27813031083	0.153562704876014	0.00791149507993161
534	21376.6714272089	2038.19876205301	0.156118123048109	0.00853511149004414
535	22358.5013968851	1849.45015465046	0.163288624430431	0.00774471241917597
536	23350.9649592967	1816.5597467655	0.170536785075316	0.00760698134825312
537	24124.0004841039	2008.73560271459	0.176182418708848	0.00841173228165473
538	25368.6151123155	2005.39636477916	0.185272089209528	0.00839774897021265
539	27049.6187056574	2038.79938305205	0.197548795932709	0.00853762663590993
540	28496.3224985133	2177.22518298827	0.208114364174534	0.0091172951439823
541	30470.8771156977	2162.93884823171	0.222534932958617	0.00905747003653865
542	32645.1431404506	2444.90057977689	0.238414034246559	0.0102382061156048
543	34796.5073342446	2440.7312871406	0.254125878865199	0.0102207468873156
544	36350.3288348697	2327.87008895853	0.265473749231987	0.00974813208285289
545	38072.3500601701	2595.01609940901	0.278050015956128	0.0108668262091405
546	39890.1345187159	2128.48082297092	0.291325660798242	0.0089131744492764
547	42666.6275545546	2313.06556405428	0.311602946852214	0.00968613701496872
548	45852.5714215593	2237.51927647543	0.334870534528204	0.00936978122124084
549	48731.0929482889	2648.20490872858	0.355892955134558	0.0110895583714876
550	51949.3079682285	2637.73753771307	0.37939622551924	0.0110457254635846
551	54931.9641447964	2644.14805996111	0.401179162379603	0.0110725700104046
552	55765.670113751	2839.52396411324	0.40726788444704	0.0118907213877153
553	55831.6637626212	2882.56707968448	0.407749849313732	0.0120709676900481
554	55275.1360539289	2963.19443777532	0.403685415727747	0.0124086008508886
555	55108.1259465881	2910.1190786101	0.402465707384617	0.0121863437696444
556	55523.2943617227	2634.70689985056	0.405497765670229	0.0110330344382911
557	56852.8063788428	2830.29520994797	0.415207458846245	0.0118520752815645
558	58269.8234457883	2713.72357539718	0.425556218968791	0.0113639227441419
559	59712.0061654075	2920.78732025183	0.43608876890511	0.012231017838489
560	60731.6976875161	2782.09485152428	0.443535780805992	0.0116502326346815
561	61359.7694149163	2635.17453617525	0.448122714723893	0.0110349927007737
562	61622.8984268598	2284.19357132915	0.450044398724323	0.00956523336148963
563	60886.6887694128	2100.69760147914	0.444667711793344	0.00879683010769409
564	59994.2779926964	1692.65662344296	0.438150256729151	0.00708812764702857
565	58280.0410000195	1490.96384245651	0.425630839818634	0.00624352387015134
566	55924.3487999509	1579.85302090675	0.408426746748948	0.00661575402868947
567	53033.5415310151	1612.84804513994	0.387314600900758	0.00675392318848394
568	50484.8235421433	1136.97193394747	0.368700801743273	0.00476115597652412
569	47802.0228520883	1391.116371939	0.349107769700386	0.00582540503467162
570	46074.4378839898	1219.38123054849	0.336490869845605	0.00510625113966579
571	44617.1473328424	1041.54974986959	0.325847984382562	0.00436156836274897
572	42560.682108847	976.188072363571	0.310829205992432	0.00408786139408794
573	41753.7730042473	778.946652496761	0.30493618680516	0.00326189802861023
574	41215.7401220931	1026.45980458105	0.301006824650436	0.00429837807541576
575	41195.4653576737	827.912890074207	0.300858753975486	0.00346694785238233
576	41289.093270946	674.829477052455	0.301542537423005	0.00282589948077943
577	41089.9332094143	950.152882175594	0.300088031509942	0.00397883706581534
578	42574.8020123418	632.772271076981	0.310932326482389	0.0026497817494553
579	43886.7969890138	650.745618314656	0.320514089195263	0.00272504650055755
580	45377.9286368325	775.393136322895	0.33140412298129	0.00324701741083619
581	46992.9288416753	508.156862011105	0.343198793707315	0.0021279452978016
582	49755.6040980635	506.424745065335	0.36337516574388	0.00212069192706996
583	52166.0972516238	689.112217439648	0.380979481178843	0.00288570953652947
584	55211.6907733626	400.897823200205	0.403222062106394	0.00167878995946557
585	58462.971199296	612.304869277883	0.426966815789313	0.00256407295622119
586	62289.0321374902	150.129282432283	0.454909306947141	6.28677726302404E-4
587	66201.804092331	814.09708287529	0.483485066067783	0.00340909311467807
588	70169.0197107536	531.924404756247	0.51245843819376	0.00222747368087738
589	74449.0817837767	446.27539521415	0.543716590785247	0.00186881197473576
590	79501.8009211056	941.923052770141	0.580617613037243	0.00394437403265716
591	85466.7167134697	736.232342425102	0.624180590595041	0.00308302862417849
592	92228.6747973798	1328.47762967962	0.673564528023501	0.00556310056332484
593	99802.0089889141	670.043165025974	0.728874108059123	0.00280585643712111
594	104057.642083542	913.29961007627	0.759953850916987	0.00382451120123487
595	107039.965854101	590.992327507082	0.781734360149534	0.00247482507542727
596	105728.830936959	1151.65871233863	0.772158878624078	0.0048226579719781
597	101954.94583607	1164.4152507482	0.744597438080992	0.00487607694150149
598	97159.8354168338	672.544228457283	0.709577784015172	0.00281632982942579
599	93945.8068016979	915.696378329339	0.68610508778524	0.00383454784959155
600	94815.1035246808	791.160888782658	0.692453736274603	0.00331304606696977
601	99787.0090658498	1213.88952640725	0.728764560609576	0.00508325421316944
602	107498.744642329	972.514260880777	0.785084913745139	0.00407247703060837
603	116703.711980675	1343.68150783462	0.852310638221243	0.00562676795315453
604	124921.778542179	1214.82059564523	0.912328828192265	0.00508715313603167
605	133360.996119201	-204.822282290883	0.973962128428256	-8.57708800312042E-4
606	135613.319255981	420.035782426567	0.990411296476208	0.00175893161136432
607	136926.264611966	-201.469762736843	1	-8.43669871087366E-4
608	134043.220386328	1377.08299435857	0.978944549215538	0.00576663920453728
609	131630.971136989	603.180987508902	0.961327408660544	0.00252586601116261
610	126487.027047249	436.334073376992	0.923760152266619	0.00182718193755868
611	120451.949835911	88.673823139479	0.879684771780332	3.71328341884364E-4
612	112615.331456179	65.2255809979803	0.822452374460945	2.73137054238965E-4
613	106076.223112027	205.164788903713	0.774695953421616	8.59143072661242E-4
614	96952.1995355793	162.532254300817	0.708061377489054	6.80616109190629E-4
615	89652.6482352268	123.477017845433	0.65475128887283	5.17069352307618E-4
616	81061.7837535646	-52.4728377777236	0.592010480847374	-2.19733977357907E-4
617	73140.1422909327	505.315867035706	0.534157142884193	0.00211604841644286
