# Supplementary material for: Interplay of structure and photophysics of individualized rod-shaped graphene quantum dots with up to 132 sp² carbon atoms
Source: Nat Commun. 2023 Aug 7;14:4728. doi: 10.1038/s41467-023-40376-w (PMC10406913; doi:10.1038/s41467-023-40376-w)
Supplement: Supplementary file 3 — Source Data [file 41467_2023_40376_MOESM3_ESM.zip › Fig3b-single PL-C96tBu.txt]

		Normalized1
364.895241092185	11	0.00283432105127544
365.323975840034	16	0.00412264880185519
365.752704183863	105	0.0270548827621747
366.181426117838	-67	-0.0172635918577686
366.610141636125	3	7.72996650347849E-4
367.038850732892	42	0.0108219531048699
367.467553402305	-28	-0.00721463540324659
367.896249638529	-48	-0.0123679464055656
368.324939435734	-14	-0.00360731770162329
368.753622788087	59	0.015202267456841
369.182299689754	3	7.72996650347849E-4
369.610970134903	6	0.0015459933006957
370.039634117703	-9	-0.00231898995104355
370.468291632321	-11	-0.00283432105127544
370.896942672927	-8	-0.0020613244009276
371.325587233687	-10	-0.0025766555011595
371.754225308771	-20	-0.00515331100231899
372.182856892348	5	0.00128832775057975
372.611481978587	2	5.15331100231899E-4
373.040100561657	-9	-0.00231898995104355
373.468712635727	-30	-0.00772996650347849
373.897318194967	12	0.00309198660139139
374.325917233548	-8	-0.0020613244009276
374.754509745638	17	0.00438031435197114
375.183095725409	5	0.00128832775057975
375.61167516703	-7	-0.00180365885081165
376.040248064672	-8	-0.0020613244009276
376.468814412507	31	0.00798763205359443
376.897374204704	1	2.5766555011595E-4
377.325927435436	9	0.00231898995104355
377.754474098873	4	0.0010306622004638
378.183014189188	-5	-0.00128832775057975
378.611547700552	-10	-0.0025766555011595
379.040074627137	2	5.15331100231899E-4
379.468594963115	-9	-0.00231898995104355
379.897108702659	12	0.00309198660139139
380.325615839941	-38	-0.00979129090440608
380.754116369134	9	0.00231898995104355
381.182610284411	-2	-5.15331100231899E-4
381.611097579945	3	7.72996650347849E-4
382.039578249911	66	0.0170059263076527
382.46805228848	-26	-0.00669930430301469
382.896519689828	-14	-0.00360731770162329
383.324980448127	-13	-0.00334965215150734
383.753434557554	10	0.0025766555011595
384.18188201228	-5	-0.00128832775057975
384.610322806482	-27	-0.00695696985313064
385.038756934335	29	0.00747230095336254
385.467184390012	2	5.15331100231899E-4
385.895605167691	-7	-0.00180365885081165
386.324019261545	-25	-0.00644163875289874
386.75242666575	-7	-0.00180365885081165
387.180827374483	-18	-0.00463797990208709
387.60922138192	26	0.00669930430301469
388.037608682237	19	0.00489564545220304
388.465989269609	-23	-0.00592630765266684
388.894363138215	-6	-0.0015459933006957
389.32273028223	14	0.00360731770162329
389.751090695833	14	0.00360731770162329
390.1794443732	-20	-0.00515331100231899
390.607791308509	-33	-0.00850296315382633
391.036131495937	45	0.0115949497552177
391.464464929663	-18	-0.00463797990208709
391.892791603864	-67	-0.0172635918577686
392.321111512719	16	0.00412264880185519
392.749424650408	41	0.0105642875547539
393.177731011107	-53	-0.0136562741561453
393.606030588997	3	7.72996650347849E-4
394.034323378257	-9	-0.00231898995104355
394.462609373066	33	0.00850296315382633
394.890888567603	-24	-0.00618397320278279
395.319160956049	-43	-0.0110796186549858
395.747426532584	34	0.00876062870394228
396.175685291388	-8	-0.0020613244009276
396.603937226641	34	0.00876062870394228
397.032182332524	-28	-0.00721463540324659
397.460420603219	-1	-2.5766555011595E-4
397.888652032906	6	0.0015459933006957
398.316876615766	76	0.0195825818088122
398.745094345982	-45	-0.0115949497552177
399.173305217735	-15	-0.00386498325173924
399.601509225207	14	0.00360731770162329
400.02970636258	3	7.72996650347849E-4
400.457896624038	-30	-0.00772996650347849
400.886080003761	-8	-0.0020613244009276
401.314256495935	-21	-0.00541097655243494
401.74242609474	20	0.00515331100231899
402.170588794362	6	0.0015459933006957
402.598744588982	-17	-0.00438031435197114
403.026893472787	20	0.00515331100231899
403.455035439958	-26	-0.00669930430301469
403.883170484681	-10	-0.0025766555011595
404.31129860114	-52	-0.0133986086060294
404.739419783519	33	0.00850296315382633
405.167534026004	-18	-0.00463797990208709
405.595641322779	57	0.0146869363566091
406.023741668031	-28	-0.00721463540324659
406.451835055944	8	0.0020613244009276
406.879921480704	-5	-0.00128832775057975
407.308000936498	23	0.00592630765266684
407.736073417511	7	0.00180365885081165
408.16413891793	-18	-0.00463797990208709
408.592197431942	1	2.5766555011595E-4
409.020248953734	-12	-0.00309198660139139
409.448293477492	-24	-0.00618397320278279
409.876330997405	-1	-2.5766555011595E-4
410.30436150766	-25	-0.00644163875289874
410.732385002444	-6	-0.0015459933006957
411.160401475946	-39	-0.010048956454522
411.588410922354	-16	-0.00412264880185519
412.016413335857	10	0.0025766555011595
412.444408710642	-35	-0.00901829425405823
412.8723970409	24	0.00618397320278279
413.30037832082	4	0.0010306622004638
413.728352544591	12	0.00309198660139139
414.156319706402	5	0.00128832775057975
414.584279800444	132	0.0340118526153053
415.012232820906	-44	-0.0113372842051018
415.44017876198	-55	-0.0141716052563772
415.868117617856	1	2.5766555011595E-4
416.296049382723	-5	-0.00128832775057975
416.723974050775	1	2.5766555011595E-4
417.151891616201	24	0.00618397320278279
417.579802073194	-9	-0.00231898995104355
418.007705415944	-33	-0.00850296315382633
418.435601638646	-5	-0.00128832775057975
418.863490735489	21	0.00541097655243494
419.291372700668	-7	-0.00180365885081165
419.719247528375	18	0.00463797990208709
420.147115212802	18	0.00463797990208709
420.574975748143	-32	-0.00824529760371038
421.002829128591	28	0.00721463540324659
421.43067534834	-27	-0.00695696985313064
421.858514401584	0	0
422.286346282517	23	0.00592630765266684
422.714170985334	18	0.00463797990208709
423.141988504228	2	5.15331100231899E-4
423.569798833396	-3	-7.72996650347849E-4
423.997601967032	-11	-0.00283432105127544
424.425397899331	-38	-0.00979129090440608
424.853186624489	-22	-0.00566864210255089
425.280968136702	41	0.0105642875547539
425.708742430166	-4	-0.0010306622004638
426.136509499077	20	0.00515331100231899
426.564269337632	14	0.00360731770162329
426.992021940027	-9	-0.00231898995104355
427.419767300461	-3	-7.72996650347849E-4
427.847505413129	-22	-0.00566864210255089
428.27523627223	23	0.00592630765266684
428.702959871961	-4	-0.0010306622004638
429.13067620652	0	0
429.558385270106	-1	-2.5766555011595E-4
429.986087056917	-52	-0.0133986086060294
430.413781561152	25	0.00644163875289874
430.84146877701	149	0.0383921669672765
431.269148698689	-85	-0.0219015717598557
431.696821320391	28	0.00721463540324659
432.124486636314	-32	-0.00824529760371038
432.552144640659	-11	-0.00283432105127544
432.979795327625	13	0.00334965215150734
433.407438691414	20	0.00515331100231899
433.835074726225	-15	-0.00386498325173924
434.26270342626	0	0
434.690324785721	2	5.15331100231899E-4
435.117938798808	3	7.72996650347849E-4
435.545545459724	-7	-0.00180365885081165
435.97314476267	-6	-0.0015459933006957
436.400736701849	-17	-0.00438031435197114
436.828321271463	-15	-0.00386498325173924
437.255898465716	-20	-0.00515331100231899
437.683468278809	-7	-0.00180365885081165
438.111030704947	29	0.00747230095336254
438.538585738333	-3	-7.72996650347849E-4
438.966133373169	2	5.15331100231899E-4
439.393673603663	10	0.0025766555011595
439.821206424016	-26	-0.00669930430301469
440.248731828433	-8	-0.0020613244009276
440.67624981112	36	0.00927595980417418
441.103760366281	-26	-0.00669930430301469
441.531263488122	1	2.5766555011595E-4
441.958759170848	23	0.00592630765266684
442.386247408665	2	5.15331100231899E-4
442.813728195779	19	0.00489564545220304
443.241201526397	19	0.00489564545220304
443.668667394724	-65	-0.0167482607575367
444.09612579497	16	0.00412264880185519
444.523576721338	1	2.5766555011595E-4
444.951020168039	28	0.00721463540324659
445.378456129279	-23	-0.00592630765266684
445.805884599265	33	0.00850296315382633
446.233305572207	-13	-0.00334965215150734
446.660719042312	-14	-0.00360731770162329
447.08812500379	106	0.0273125483122906
447.515523450849	-51	-0.0131409430559134
447.942914377699	16	0.00412264880185519
448.370297778548	23	0.00592630765266684
448.797673647608	-4	-0.0010306622004638
449.225041979087	2	5.15331100231899E-4
449.652402767196	13	0.00334965215150734
450.079756006145	-33	-0.00850296315382633
450.507101690146	-15	-0.00386498325173924
450.934439813409	14	0.00360731770162329
451.361770370146	-7	-0.00180365885081165
451.789093354568	32	0.00824529760371038
452.216408760887	24	0.00618397320278279
452.643716583315	24	0.00618397320278279
453.071016816066	-27	-0.00695696985313064
453.49830945335	13	0.00334965215150734
453.925594489382	-2	-5.15331100231899E-4
454.352871918374	15	0.00386498325173924
454.78014173454	-9	-0.00231898995104355
455.207403932094	25	0.00644163875289874
455.634658505249	12	0.00309198660139139
456.061905448221	21	0.00541097655243494
456.489144755222	-27	-0.00695696985313064
456.916376420469	-36	-0.00927595980417418
457.343600438177	-7	-0.00180365885081165
457.77081680256	20	0.00515331100231899
458.198025507835	-46	-0.0118526153053337
458.625226548217	27	0.00695696985313064
459.052419917923	-25	-0.00644163875289874
459.479605611168	-9	-0.00231898995104355
459.90678362217	-32	-0.00824529760371038
460.333953945146	29	0.00747230095336254
460.761116574312	-16	-0.00412264880185519
461.188271503887	15	0.00386498325173924
461.615418728089	24	0.00618397320278279
462.042558241134	1	2.5766555011595E-4
462.469690037243	27	0.00695696985313064
462.896814110633	12	0.00309198660139139
463.323930455523	87	0.0224169028600876
463.751039066133	-13	-0.00334965215150734
464.178139936681	-28	-0.00721463540324659
464.605233061389	10	0.0025766555011595
465.032318434475	1	2.5766555011595E-4
465.45939605016	0	0
465.886465902666	41	0.0105642875547539
466.313527986211	10	0.0025766555011595
466.740582295019	-12	-0.00309198660139139
467.167628823309	39	0.010048956454522
467.594667565305	-3	-7.72996650347849E-4
468.021698515227	-34	-0.00876062870394228
468.448721667299	-33	-0.00850296315382633
468.875737015742	27	0.00695696985313064
469.30274455478	-27	-0.00695696985313064
469.729744278636	17	0.00438031435197114
470.156736181532	0	0
470.583720257694	-7	-0.00180365885081165
471.010696501344	0	0
471.437664906707	3	7.72996650347849E-4
471.864625468008	25	0.00644163875289874
472.291578179471	-9	-0.00231898995104355
472.718523035322	-20	-0.00515331100231899
473.145460029785	-16	-0.00412264880185519
473.572389157087	-5	-0.00128832775057975
473.999310411454	-7	-0.00180365885081165
474.426223787112	7	0.00180365885081165
474.853129278287	1	2.5766555011595E-4
475.280026879205	-23	-0.00592630765266684
475.706916584096	16	0.00412264880185519
476.133798387184	-8	-0.0020613244009276
476.5606722827	-4	-0.0010306622004638
476.98753826487	10	0.0025766555011595
477.414396327922	8	0.0020613244009276
477.841246466086	20	0.00515331100231899
478.26808867359	-26	-0.00669930430301469
478.694922944662	12	0.00309198660139139
479.121749273534	44	0.0113372842051018
479.548567654434	74	0.0190672507085803
479.975378081593	-48	-0.0123679464055656
480.40218054924	22	0.00566864210255089
480.828975051606	-16	-0.00412264880185519
481.255761582923	-21	-0.00541097655243494
481.682540137421	6	0.0015459933006957
482.109310709332	24	0.00618397320278279
482.536073292888	-24	-0.00618397320278279
482.96282788232	-21	-0.00541097655243494
483.389574471862	39	0.010048956454522
483.816313055745	19	0.00489564545220304
484.243043628204	22	0.00566864210255089
484.66976618347	13	0.00334965215150734
485.096480715778	-29	-0.00747230095336254
485.523187219361	28	0.00721463540324659
485.949885688454	5	0.00128832775057975
486.376576117291	-39	-0.010048956454522
486.803258500106	13	0.00334965215150734
487.229932831136	16	0.00412264880185519
487.656599104614	10	0.0025766555011595
488.083257314777	-19	-0.00489564545220304
488.509907455861	-14	-0.00360731770162329
488.936549522102	-34	-0.00876062870394228
489.363183507737	97	0.0249935583612471
489.789809407002	-19	-0.00489564545220304
490.216427214134	-11	-0.00283432105127544
490.643036923371	-43	-0.0110796186549858
491.069638528951	25	0.00644163875289874
491.496232025112	2	5.15331100231899E-4
491.922817406092	8	0.0020613244009276
492.349394666129	-46	-0.0118526153053337
492.775963799463	14	0.00360731770162329
493.202524800333	3	7.72996650347849E-4
493.629077662979	-13	-0.00334965215150734
494.05562238164	25	0.00644163875289874
494.482158950557	-23	-0.00592630765266684
494.90868736397	-3	-7.72996650347849E-4
495.335207616119	-11	-0.00283432105127544
495.761719701247	44	0.0113372842051018
496.188223613594	-6	-0.0015459933006957
496.614719347401	-24	-0.00618397320278279
497.041206896913	52	0.0133986086060294
497.467686256369	-26	-0.00669930430301469
497.894157420013	1	2.5766555011595E-4
498.320620382088	-6	-0.0015459933006957
498.747075136838	-7	-0.00180365885081165
499.173521678505	-26	-0.00669930430301469
499.599960001334	8	0.0020613244009276
500.026390099569	-29	-0.00747230095336254
500.452811967454	35	0.00901829425405823
500.879225599234	-2	-5.15331100231899E-4
501.305630989154	22	0.00566864210255089
501.732028131461	-5	-0.00128832775057975
502.158417020398	-7	-0.00180365885081165
502.584797650213	-13	-0.00334965215150734
503.011170015151	34	0.00876062870394228
503.43753410946	-11	-0.00283432105127544
503.863889927387	14	0.00360731770162329
504.290237463178	-21	-0.00541097655243494
504.716576711081	-10	-0.0025766555011595
505.142907665345	39	0.010048956454522
505.569230320218	-6	-0.0015459933006957
505.995544669947	-22	-0.00566864210255089
506.421850708782	-27	-0.00695696985313064
506.848148430973	29	0.00747230095336254
507.274437830768	4	0.0010306622004638
507.700718902418	16	0.00412264880185519
508.126991640173	-25	-0.00644163875289874
508.553256038282	-47	-0.0121102808554496
508.979512090998	34	0.00876062870394228
509.40575979257	29	0.00747230095336254
509.831999137251	-35	-0.00901829425405823
510.258230119292	26	0.00669930430301469
510.684452732945	-7	-0.00180365885081165
511.110666972463	13	0.00334965215150734
511.536872832098	8	0.0020613244009276
511.963070306104	0	0
512.389259388733	19	0.00489564545220304
512.81544007424	-15	-0.00386498325173924
513.241612356877	-50	-0.0128832775057975
513.6677762309	3	7.72996650347849E-4
514.093931690564	-13	-0.00334965215150734
514.520078730123	-20	-0.00515331100231899
514.946217343832	19	0.00489564545220304
515.372347525947	-16	-0.00412264880185519
515.798469270725	1	2.5766555011595E-4
516.22458257242	7	0.00180365885081165
516.650687425291	18	0.00463797990208709
517.076783823594	-15	-0.00386498325173924
517.502871761585	-14	-0.00360731770162329
517.928951233523	12	0.00309198660139139
518.355022233665	33	0.00850296315382633
518.78108475627	8	0.0020613244009276
519.207138795596	-14	-0.00360731770162329
519.633184345901	-1	-2.5766555011595E-4
520.059221401447	34	0.00876062870394228
520.485249956491	1	2.5766555011595E-4
520.911270005293	-25	-0.00644163875289874
521.337281542115	-11	-0.00283432105127544
521.763284561215	-1	-2.5766555011595E-4
522.189279056856	-43	-0.0110796186549858
522.615265023298	21	0.00541097655243494
523.041242454803	11	0.00283432105127544
523.467211345633	-46	-0.0118526153053337
523.893171690049	33	0.00850296315382633
524.319123482315	3	7.72996650347849E-4
524.745066716692	-65	-0.0167482607575367
525.171001387446	17	0.00438031435197114
525.596927488838	1	2.5766555011595E-4
526.022845015132	9	0.00231898995104355
526.448753960593	-13	-0.00334965215150734
526.874654319486	10	0.0025766555011595
527.300546086075	-6	-0.0015459933006957
527.726429254625	31	0.00798763205359443
528.152303819402	-7	-0.00180365885081165
528.578169774672	9	0.00231898995104355
529.0040271147	1	2.5766555011595E-4
529.429875833754	16	0.00412264880185519
529.8557159261	-49	-0.0126256119556815
530.281547386005	-9	-0.00231898995104355
530.707370207738	32	0.00824529760371038
531.133184385565	-17	-0.00438031435197114
531.558989913755	-20	-0.00515331100231899
531.984786786577	-15	-0.00386498325173924
532.410574998299	-13	-0.00334965215150734
532.836354543191	56	0.0144292708064932
533.262125415522	-12	-0.00309198660139139
533.687887609562	27	0.00695696985313064
534.113641119581	8	0.0020613244009276
534.539385939851	-40	-0.010306622004638
534.965122064641	21	0.00541097655243494
535.390849488224	5	0.00128832775057975
535.81656820487	9	0.00231898995104355
536.242278208853	-24	-0.00618397320278279
536.667979494442	8	0.0020613244009276
537.093672055914	-23	-0.00592630765266684
537.519355887538	-9	-0.00231898995104355
537.945030983589	2	5.15331100231899E-4
538.370697338342	7	0.00180365885081165
538.796354946069	-3	-7.72996650347849E-4
539.222003801045	5	0.00128832775057975
539.647643897545	-33	-0.00850296315382633
540.073275229844	1	2.5766555011595E-4
540.498897792217	17	0.00438031435197114
540.92451157894	-22	-0.00566864210255089
541.350116584289	-24	-0.00618397320278279
541.775712802541	8	0.0020613244009276
542.201300227973	23	0.00592630765266684
542.62687885486	-1	-2.5766555011595E-4
543.052448677483	17	0.00438031435197114
543.478009690116	3	7.72996650347849E-4
543.90356188704	-41	-0.0105642875547539
544.329105262533	-57	-0.0146869363566091
544.754639810873	80	0.020613244009276
545.18016552634	-24	-0.00618397320278279
545.605682403213	-24	-0.00618397320278279
546.031190435773	66	0.0170059263076527
546.4566896183	-6	-0.0015459933006957
546.882179945074	11	0.00283432105127544
547.307661410376	-20	-0.00515331100231899
547.733134008488	-15	-0.00386498325173924
548.158597733691	35	0.00901829425405823
548.584052580268	-32	-0.00824529760371038
549.009498542501	1	2.5766555011595E-4
549.434935614672	5	0.00128832775057975
549.860363791066	28	0.00721463540324659
550.285783065965	-44	-0.0113372842051018
550.711193433653	3	7.72996650347849E-4
551.136594888414	9	0.00231898995104355
551.561987424534	-28	-0.00721463540324659
551.987371036296	5	0.00128832775057975
552.412745717987	1	2.5766555011595E-4
552.838111463891	-17	-0.00438031435197114
553.263468268295	28	0.00721463540324659
553.688816125486	-17	-0.00438031435197114
554.114155029749	53	0.0136562741561453
554.539484975372	-13	-0.00334965215150734
554.964805956643	-24	-0.00618397320278279
555.390117967849	33	0.00850296315382633
555.815421003279	-18	-0.00463797990208709
556.24071505722	-2	-5.15331100231899E-4
556.666000123961	-2	-5.15331100231899E-4
557.091276197794	33	0.00850296315382633
557.516543273005	-24	-0.00618397320278279
557.941801343886	20	0.00515331100231899
558.367050404727	10	0.0025766555011595
558.792290449819	36	0.00927595980417418
559.217521473452	-29	-0.00747230095336254
559.642743469918	-26	-0.00669930430301469
560.067956433509	-12	-0.00309198660139139
560.493160358517	-67	-0.0172635918577686
560.918355239235	48	0.0123679464055656
561.343541069955	-24	-0.00618397320278279
561.768717844971	-32	-0.00824529760371038
562.193885558575	5	0.00128832775057975
562.619044205063	12	0.00309198660139139
563.044193778729	3	7.72996650347849E-4
563.469334273867	-5	-0.00128832775057975
563.894465684772	-5	-0.00128832775057975
564.31958800574	-34	-0.00876062870394228
564.744701231067	33	0.00850296315382633
565.169805355049	1	2.5766555011595E-4
565.594900371982	-24	-0.00618397320278279
566.019986276163	-13	-0.00334965215150734
566.44506306189	-1	-2.5766555011595E-4
566.87013072346	-9	-0.00231898995104355
567.295189255172	9	0.00231898995104355
567.720238651323	-13	-0.00334965215150734
568.145278906213	-3	-7.72996650347849E-4
568.57031001414	-9	-0.00231898995104355
568.995331969405	-22	-0.00566864210255089
569.420344766306	24	0.00618397320278279
569.845348399145	37	0.00953362535429013
570.270342862223	29	0.00747230095336254
570.695328149838	-22	-0.00566864210255089
571.120304256295	19	0.00489564545220304
571.545271175894	-52	-0.0133986086060294
571.970228902937	18	0.00463797990208709
572.395177431728	33	0.00850296315382633
572.820116756567	-16	-0.00412264880185519
573.24504687176	8	0.0020613244009276
573.66996777161	-4	-0.0010306622004638
574.09487945042	15	0.00386498325173924
574.519781902496	32	0.00824529760371038
574.944675122141	-20	-0.00515331100231899
575.369559103662	8	0.0020613244009276
575.794433841363	-32	-0.00824529760371038
576.219299329551	57	0.0146869363566091
576.644155562532	-55	-0.0141716052563772
577.069002534612	24	0.00618397320278279
577.493840240099	17	0.00438031435197114
577.9186686733	-4	-0.0010306622004638
578.343487828523	4	0.0010306622004638
578.768297700075	3	7.72996650347849E-4
579.193098282267	16	0.00412264880185519
579.617889569406	13	0.00334965215150734
580.042671555802	35	0.00901829425405823
580.467444235765	18	0.00463797990208709
580.892207603604	-9	-0.00231898995104355
581.316961653631	34	0.00876062870394228
581.741706380157	7	0.00180365885081165
582.166441777491	-1	-2.5766555011595E-4
582.591167839947	16	0.00412264880185519
583.015884561836	-14	-0.00360731770162329
583.440591937471	-32	-0.00824529760371038
583.865289961164	3	7.72996650347849E-4
584.289978627228	0	0
584.714657929978	-28	-0.00721463540324659
585.139327863727	17	0.00438031435197114
585.563988422789	12	0.00309198660139139
585.98863960148	-32	-0.00824529760371038
586.413281394115	14	0.00360731770162329
586.837913795008	38	0.00979129090440608
587.262536798476	3	7.72996650347849E-4
587.687150398834	1	2.5766555011595E-4
588.111754590401	8	0.0020613244009276
588.536349367493	20	0.00515331100231899
588.960934724427	6	0.0015459933006957
589.385510655522	-9	-0.00231898995104355
589.810077155095	2	5.15331100231899E-4
590.234634217465	67	0.0172635918577686
590.659181836951	18	0.00463797990208709
591.083720007873	-11	-0.00283432105127544
591.508248724551	37	0.00953362535429013
591.932767981303	-7	-0.00180365885081165
592.357277772452	5	0.00128832775057975
592.781778092319	-43	-0.0110796186549858
593.206268935224	47	0.0121102808554496
593.63075029549	-35	-0.00901829425405823
594.055222167438	19	0.00489564545220304
594.479684545392	-19	-0.00489564545220304
594.904137423673	-7	-0.00180365885081165
595.328580796606	-3	-7.72996650347849E-4
595.753014658515	1	2.5766555011595E-4
596.177439003723	6	0.0015459933006957
596.601853826555	-6	-0.0015459933006957
597.026259121336	5	0.00128832775057975
597.450654882392	51	0.0131409430559134
597.875041104048	6	0.0015459933006957
598.29941778063	-37	-0.00953362535429013
598.723784906465	8	0.0020613244009276
599.14814247588	3	7.72996650347849E-4
599.572490483202	-1	-2.5766555011595E-4
599.99682892276	-7	-0.00180365885081165
600.421157788879	46	0.0118526153053337
600.845477075892	15	0.00386498325173924
601.269786778124	81	0.0208709095593919
601.694086889907	77	0.0198402473589281
602.118377405569	78	0.0200979129090441
602.542658319441	103	0.0265395516619428
602.966929625855	211	0.0543674310744653
603.391191319139	234	0.0602937387271322
603.815443393626	265	0.0682813707807266
604.239685843648	319	0.0821953104869879
604.663918663537	419	0.107961865498583
605.088141847625	519	0.133728420510178
605.512355390245	546	0.140685390363308
605.936559285732	666	0.171605256377222
606.360753528418	805	0.207420767843339
606.784938112638	857	0.220819376449369
607.209113032727	962	0.247874259211543
607.633278283019	1169	0.301211028085545
608.057433857849	1339	0.345014171605256
608.481579751555	1519	0.391393970626127
608.905715958472	1587	0.408915228034012
609.329842472937	1709	0.440350425148158
609.753959289287	1880	0.484411234217985
610.178066401858	1954	0.503478484926565
610.60216380499	2162	0.557072919350683
611.026251493021	2217	0.57124452460706
611.450329460288	2377	0.612471012625612
611.874397701132	2522	0.649832517392425
612.298456209892	2528	0.65137851069312
612.722504980907	2624	0.676114403504251
613.146544008519	2888	0.744138108734862
613.570573287068	2969	0.765009018294254
613.994592810895	3051	0.786137593403762
614.418602574341	3178	0.818861118268488
614.84260257175	3155	0.812934810615821
615.266592797461	3496	0.900798763205359
615.690573245821	3452	0.889461479000258
616.114543911171	3353	0.863952589538779
616.538504787854	3440	0.886369492398866
616.962455870216	3499	0.901571759855707
617.3863971526	3540	0.912136047410461
617.810328629351	3633	0.936098943571245
618.234250294816	3643	0.938675599072404
618.658162143338	3757	0.968049471785622
619.082064169266	3673	0.946405565575883
619.505956366944	3816	0.983251739242463
619.929838730721	3762	0.969337799536202
620.353711254944	3881	1
620.77757393396	3742	0.964184488533883
621.201426762118	3840	0.989435712445246
621.625269733767	3718	0.9580005153311
622.049102843254	3785	0.975264107188869
622.472926084932	3701	0.953620200979129
622.896739453148	3678	0.947693893326462
623.320542942254	3731	0.961350167482608
623.744336546599	3854	0.993043030146869
624.168120260536	3645	0.939190930172636
624.591894078417	3593	0.925792321566607
625.015657994592	3672	0.946147900025766
625.439412003415	3585	0.923730997165679
625.863156099238	3482	0.897191445503736
626.286890276415	3486	0.8982221077042
626.710614529299	3290	0.847719659881474
627.134328852246	3371	0.868590569440866
627.558033239608	3308	0.852357639783561
627.981727685742	3125	0.805204844112342
628.405412185003	3141	0.809327492914197
628.829086731746	3013	0.776346302499356
629.252751320328	3000	0.772996650347848
629.676405945106	2977	0.767070342695182
630.100050600436	2770	0.71373357382118
630.523685280677	2821	0.726874516877094
630.947309980186	2778	0.715794898222108
631.370924693323	2663	0.686163359958774
631.794529414445	2629	0.677402731254831
632.218124137912	2571	0.662458129348106
632.641708858083	2641	0.680494717856223
633.06528356932	2414	0.622004637979902
633.488848265981	2401	0.618654985828395
633.91240294243	2340	0.602937387271322
634.335947593026	2276	0.586446792063901
634.759482212133	2217	0.57124452460706
635.18300679411	2237	0.576397835609379
635.606521333323	2166	0.558103581551147
636.030025824135	2003	0.516104096882247
636.453520260908	2003	0.516104096882247
636.877004638006	1970	0.507601133728421
637.300478949795	1873	0.482607575367173
637.723943190638	1839	0.473846946663231
638.147397354902	1736	0.447307395001288
638.570841436952	1764	0.454522030404535
638.994275431155	1706	0.43957742849781
639.417699331876	1721	0.443442411749549
639.841113133484	1590	0.40968822468436
640.264516830345	1428	0.367946405565576
640.687910416828	1493	0.384694666323113
641.111293887301	1572	0.405050244782273
641.534667236133	1329	0.342437516104097
641.958030457692	1373	0.353774800309199
642.38138354635	1407	0.362535429013141
642.804726496475	1335	0.343983509404793
643.228059302439	1268	0.326719917547024
643.651381958613	1269	0.32697758309714
644.074694459367	1291	0.332646225199691
644.497996799074	1172	0.301984024735893
644.921288972107	1144	0.294769389332646
645.344570972837	1139	0.293481061582066
645.767842795639	1065	0.274413810873486
646.191104434886	1141	0.293996392682298
646.614355884951	1005	0.258953877866529
647.037597140211	969	0.249677918062355
647.460828195039	1088	0.280340118526153
647.88404904381	1010	0.260242205617109
648.307259680902	954	0.245812934810616
648.730460100689	979	0.252254573563515
649.15365029755	893	0.230095336253543
649.576830265861	898	0.231383664004123
650	921	0.23730997165679
650.423159494345	848	0.218500386498325
650.846308743274	813	0.209482092244267
651.269447741166	776	0.199948466889977
651.692576482402	891	0.229580005153311
652.11569496136	822	0.211801082195311
652.538803172421	783	0.201752125740788
652.961901109966	767	0.197629476938933
653.384988768376	763	0.196598814738469
653.808066142033	697	0.179592888430817
654.231133225319	769	0.198144808039165
654.654190012617	710	0.182942540582324
655.077236498308	750	0.193249162586962
655.500272676778	665	0.171347590827106
655.92329854241	785	0.20226745684102
656.346314089588	804	0.207163102293223
656.769319312697	695	0.179077557330585
657.192314206122	803	0.206905436743107
657.615298764249	741	0.190930172635919
658.038272981465	752	0.193764493687194
658.461236852156	710	0.182942540582324
658.884190370709	794	0.204586446792064
659.307133531511	868	0.223653697500644
659.73006632895	797	0.205359443442412
660.152988757415	875	0.225457356351456
660.575900811295	806	0.207678433393455
660.99880248498	863	0.222365369750064
661.421693772858	839	0.216181396547282
661.844574669321	970	0.249935583612471
662.267445168758	938	0.241690286008761
662.690305265562	964	0.248389590311775
663.113154954123	989	0.254831229064674
663.535994228835	950	0.244782272610152
663.958823084088	952	0.245297603710384
664.381641514277	1094	0.281886111826849
664.804449513795	987	0.254315897964442
665.227247077035	1053	0.271321824272095
665.650034198393	1012	0.260757536717341
666.072810872263	1079	0.27802112857511
666.49557709304	1074	0.27673280082453
666.91833285512	1221	0.314609636691574
667.341078152898	1040	0.267972172120587
667.763812980774	1097	0.282659108477197
668.186537333141	1098	0.282916774027313
668.6092512044	1103	0.284205101777892
669.031954588947	1169	0.301211028085545
669.454647481181	1149	0.296057717083226
669.877329875502	1172	0.301984024735893
670.300001766308	1138	0.293223396031951
670.722663147999	1195	0.30791033238856
671.145314014978	1207	0.311002318989951
671.567954361642	1263	0.325431589796444
671.990584182393	1171	0.301726359185777
672.413203471636	1173	0.302241690286009
672.83581222377	1306	0.33651120845143
673.258410433198	1293	0.333161556299923
673.680998094325	1160	0.298892038134501
674.103575201553	1259	0.32440092759598
674.526141749286	1219	0.314094305591342
674.94869773193	1248	0.321566606544705
675.371243143888	1231	0.317186292192734
675.793777979568	1241	0.319762947693893
676.216302233374	1196	0.308167997938676
676.638815899713	1163	0.299665034784849
677.061318972991	1222	0.31486730224169
677.483811447617	1180	0.30404534913682
677.906293317999	1225	0.315640298892038
678.328764578543	1264	0.32568925534656
678.75122522366	1260	0.324658593146096
679.173675247758	1291	0.332646225199691
679.596114645247	1217	0.313578974491111
680.018543410537	1154	0.297346044833806
680.44096153804	1234	0.317959288843082
680.863369022166	1098	0.282916774027313
681.285765857325	1143	0.29451172378253
681.708152037933	1202	0.309713991239371
682.130527558399	1185	0.3053336768874
682.552892413138	1111	0.28626642617882
682.975246596562	1224	0.315382633341922
683.397590103087	1146	0.295284720432878
683.819922927125	1066	0.274671476423602
684.242245063093	1093	0.281628446276733
684.664556505405	1095	0.282143777376965
685.086857248478	1082	0.278794125225457
685.509147286727	1105	0.284720432878124
685.93142661457	1069	0.27544447307395
686.353695226424	1059	0.272867817572791
686.775953116707	972	0.250450914712703
687.198200279836	1027	0.26462251996908
687.620436710231	1022	0.2633341922185
688.042662402311	1007	0.259469208966761
688.464877350495	978	0.251996908013399
688.887081549205	1014	0.261272867817573
689.309274992859	932	0.240144292708065
689.73145767588	928	0.239113630507601
690.153629592689	824	0.212316413295542
690.575790737708	929	0.239371296057717
690.99794110536	818	0.210770419994847
691.420080690067	866	0.223138366400412
691.842209486254	820	0.211285751095079
692.264327488344	869	0.22391136305076
692.686434690762	788	0.203040453491368
693.108531087933	842	0.216954393197629
693.530616674281	750	0.193249162586962
693.952691444234	691	0.178046895130121
694.374755392218	744	0.191703169286266
694.796808512659	648	0.166967276475135
695.218850799985	778	0.200463797990209
695.640882248623	733	0.188868848234991
696.062902853003	666	0.171605256377222
696.484912607553	661	0.170316928626643
696.906911506701	680	0.175212574078846
697.32889954488	666	0.171605256377222
697.750876716517	595	0.15331100231899
698.172843016045	611	0.157433651120845
698.594798437894	546	0.140685390363308
699.016742976497	661	0.170316928626643
699.438676626284	540	0.139139397062613
699.860599381691	540	0.139139397062613
700.282511237148	463	0.119299149703685
700.704412187091	566	0.145838701365627
701.126302225954	489	0.125998454006699
701.54818134817	469	0.12084514300438
701.970049548176	479	0.12342179850554
702.391906820406	465	0.119814480803917
702.813753159298	425	0.109507858799279
703.235588559288	497	0.128059778407627
703.657413014813	488	0.125740788456583
704.07922652031	410	0.105642875547539
704.501029070219	461	0.118783818603453
704.922820658976	357	0.091986601391394
705.344601281022	349	0.0899252769904664
705.766370930796	422	0.108734862148931
706.188129602739	460	0.118526153053337
706.609877291291	354	0.0912136047410461
707.031613990892	369	0.0950785879927854
707.453339695985	388	0.0999742334449884
707.875054401012	356	0.091728935841278
708.296758100415	326	0.0839989693377995
708.718450788637	313	0.0806493171862922
709.140132460123	289	0.0744653439835094
709.561803109315	313	0.0806493171862922
709.983462730659	309	0.0796186549858284
710.4051113186	351	0.0904406080906983
710.826748867583	312	0.0803916516361762
711.248375372054	291	0.0749806750837413
711.66999082646	263	0.0677660396804947
712.091595225248	313	0.0806493171862922
712.513188562866	239	0.0615820664777119
712.934770833761	249	0.0641587219788714
713.356342032382	320	0.0824529760371038
713.777902153179	267	0.0687967018809585
714.1994511906	259	0.0667353774800309
714.620989139097	221	0.0569440865756248
715.042515993118	334	0.0860602937387271
715.464031747117	202	0.0520484411234218
715.885536395543	258	0.066477711929915
716.307029932849	249	0.0641587219788714
716.728512353488	233	0.0600360731770162
717.149983651914	213	0.0548827621746972
717.571443822578	239	0.0615820664777119
717.992892859936	214	0.0551404277248132
718.414330758442	198	0.051017778922958
718.835757512552	204	0.0525637722236537
719.25717311672	221	0.0569440865756248
719.678577565403	272	0.0700850296315383
720.099970853058	204	0.0525637722236537
720.521352974141	211	0.0543674310744653
720.942723923111	222	0.0572017521257408
721.364083694425	129	0.0332388559649575
721.785432282542	201	0.0517907755733058
722.206769681921	198	0.051017778922958
722.628095887023	232	0.0597784076269003
723.049410892306	210	0.0541097655243494
723.470714692233	221	0.0569440865756248
723.892007281263	233	0.0600360731770162
724.313288653859	207	0.0533367688740015
724.734558804482	239	0.0615820664777119
725.155817727597	173	0.0445761401700593
725.577065417665	189	0.0486987889719145
725.998301869151	212	0.0546250966245813
726.419527076518	189	0.0486987889719145
726.840741034232	207	0.0533367688740015
727.261943736758	191	0.0492141200721464
727.683135178562	179	0.046122133470755
728.104315354109	172	0.0443184746199433
728.525484257868	167	0.0430301468693636
728.946641884304	204	0.0525637722236537
729.367788227886	165	0.0425148157691317
729.788923283083	195	0.0502447822726102
730.210047044363	218	0.056171089925277
730.631159506195	202	0.0520484411234218
731.052260663049	200	0.0515331100231899
731.473350509397	194	0.0499871167224942
731.894429039708	199	0.051275444473074
732.315496248455	224	0.0577170832259727
732.736552130109	168	0.0432878124194795
733.157596679142	144	0.0371038392166967
733.578629890028	203	0.0523061066735377
733.99965175724	229	0.0590054109765524
734.420662275253	195	0.0502447822726102
734.841661438541	209	0.0538520999742334
735.262649241578	187	0.0481834578716826
735.683625678841	198	0.051017778922958
736.104590744805	210	0.0541097655243494
736.525544433948	168	0.0432878124194795
736.946486740746	137	0.0353001803658851
737.367417659676	146	0.0376191703169286
737.788337185219	200	0.0515331100231899
738.209245311851	192	0.0494717856222623
738.630142034053	187	0.0481834578716826
739.051027346303	179	0.046122133470755
739.471901243083	147	0.0378768358670446
739.892763718873	217	0.055913424375161
740.313614768153	164	0.0422571502190157
740.734454385408	182	0.0468951301211028
741.155282565118	176	0.0453491368204071
741.576099301766	169	0.0435454779695955
741.996904589837	214	0.0551404277248132
742.417698423813	146	0.0376191703169286
742.83848079818	188	0.0484411234217985
743.259251707422	158	0.04071115691832
743.680011146025	210	0.0541097655243494
744.100759108475	162	0.0417418191187838
744.521495589259	156	0.0401958258180881
744.942220582864	177	0.0456068023705231
745.362934083776	142	0.0365885081164648
745.783636086485	148	0.0381345014171605
746.20432658548	148	0.0381345014171605
746.625005575248	177	0.0456068023705231
747.045673050281	127	0.0327235248647256
747.466329005068	171	0.0440608090698274
747.886973434101	173	0.0445761401700593
748.307606331871	188	0.0484411234217985
748.728227692868	154	0.0396804947178562
749.148837511587	178	0.045864467920639
749.569435782519	180	0.0463797990208709
749.990022500159	177	0.0456068023705231
750.410597659	183	0.0471527956712188
750.831161253537	199	0.051275444473074
751.251713278265	186	0.0479257923215666
751.672253727679	140	0.0360731770162329
752.092782596276	157	0.0404534913682041
752.513299878552	151	0.0389074980675084
752.933805569004	143	0.0368461736665808
753.354299662131	65	0.0167482607575367
753.77478215243	151	0.0389074980675084
754.1952530344	163	0.0419994846688998
754.615712302542	148	0.0381345014171605
755.036159951353	175	0.0450914712702912
755.456595975335	154	0.0396804947178562
755.87702036899	113	0.0291162071631023
756.297433126817	161	0.0414841535686679
756.717834243321	161	0.0414841535686679
757.138223713002	127	0.0327235248647256
757.558601530363	158	0.04071115691832
757.97896768991	159	0.040968822468436
758.399322186145	100	0.025766555011595
758.819665013575	117	0.0301468693635661
759.239996166702	131	0.0337541870651894
759.660315640034	106	0.0273125483122906
760.080623428078	88	0.0226745684102036
760.500919525339	166	0.0427724813192476
760.921203926324	100	0.025766555011595
761.341476625544	116	0.0298892038134501
761.761737617505	127	0.0327235248647256
762.181986896717	132	0.0340118526153053
762.602224457689	106	0.0273125483122906
763.022450294931	111	0.0286008760628704
763.442664402954	129	0.0332388559649575
763.86286677627	133	0.0342695181654213
764.28305740939	101	0.0260242205617109
764.703236296826	110	0.0283432105127545
765.123403433091	96	0.0247358928111312
765.543558812699	98	0.0252512239113631
765.963702430164	120	0.0309198660139139
766.383834279999	105	0.0270548827621747
766.80395435672	112	0.0288585416129863
767.224062654843	82	0.0211285751095079
767.644159168884	118	0.030404534913682
768.064243893359	132	0.0340118526153053
768.484316822785	75	0.0193249162586962
768.904377951681	53	0.0136562741561453
769.324427274565	65	0.0167482607575367
769.744464785955	63	0.0162329296573048
770.164490480371	70	0.0180365885081165
770.584504352332	78	0.0200979129090441
771.004506396361	44	0.0113372842051018
771.424496606976	96	0.0247358928111312
771.8444749787	85	0.0219015717598557
772.264441506056	39	0.010048956454522
772.684396183566	117	0.0301468693635661
773.104339005753	36	0.00927595980417418
773.52426996714	38	0.00979129090440608
773.944189062253	77	0.0198402473589281
774.364096285616	78	0.0200979129090441
774.783991631755	7	0.00180365885081165
775.203875095195	46	0.0118526153053337
775.623746670464	86	0.0221592373099717
776.043606352088	62	0.0159752641071889
776.463454134596	49	0.0126256119556815
776.883290012514	71	0.0182942540582324
777.303113980373	60	0.015459933006957
777.722926032701	67	0.0172635918577686
778.142726164029	36	0.00927595980417418
778.562514368886	57	0.0146869363566091
778.982290641803	23	0.00592630765266684
779.402054977314	83	0.0213862406596238
779.821807369949	71	0.0182942540582324
780.241547814241	29	0.00747230095336254
780.661276304723	92	0.0237052306106674
781.08099283593	78	0.0200979129090441
781.500697402395	45	0.0115949497552177
781.920389998654	99	0.025508889461479
782.340070619242	4	0.0010306622004638
782.759739258694	74	0.0190672507085803
783.179395911548	69	0.0177789229580005
783.599040572341	32	0.00824529760371038
784.018673235611	44	0.0113372842051018
784.438293895895	20	0.00515331100231899
784.857902547732	46	0.0118526153053337
785.277499185663	59	0.015202267456841
785.697083804226	41	0.0105642875547539
786.116656397963	4	0.0010306622004638
786.536216961415	53	0.0136562741561453
786.955765489122	29	0.00747230095336254
787.375301975628	81	0.0208709095593919
787.794826415475	57	0.0146869363566091
788.214338803206	24	0.00618397320278279
788.633839133366	38	0.00979129090440608
789.053327400499	30	0.00772996650347849
789.47280359915	23	0.00592630765266684
789.892267723864	44	0.0113372842051018
790.311719769188	3	7.72996650347849E-4
790.731159729668	37	0.00953362535429013
791.150587599852	36	0.00927595980417418
791.570003374287	18	0.00463797990208709
791.989407047522	48	0.0123679464055656
792.408798614107	9	0.00231898995104355
792.828178068589	43	0.0110796186549858
793.24754540552	5	0.00128832775057975
793.666900619451	30	0.00772996650347849
794.086243704932	16	0.00412264880185519
794.505574656516	30	0.00772996650347849
794.924893468755	-39	-0.010048956454522
795.344200136201	86	0.0221592373099717
795.763494653409	-8	-0.0020613244009276
796.182777014932	18	0.00463797990208709
796.602047215326	37	0.00953362535429013
797.021305249144	37	0.00953362535429013
797.440551110945	26	0.00669930430301469
797.859784795282	5	0.00128832775057975
798.279006296715	18	0.00463797990208709
798.6982156098	39	0.010048956454522
799.117412729095	27	0.00695696985313064
799.536597649159	17	0.00438031435197114
799.955770364552	-1	-2.5766555011595E-4
800.374930869832	67	0.0172635918577686
800.794079159562	-3	-7.72996650347849E-4
801.213215228301	19	0.00489564545220304
801.63233907061	5	0.00128832775057975
802.051450681054	19	0.00489564545220304
802.470550054193	0	0
802.889637184591	14	0.00360731770162329
803.308712066813	12	0.00309198660139139
803.727774695423	-2	-5.15331100231899E-4
804.146825064984	39	0.010048956454522
804.565863170065	55	0.0141716052563772
804.98488900523	23	0.00592630765266684
805.403902565046	3	7.72996650347849E-4
805.82290384408	42	0.0108219531048699
806.241892836902	-11	-0.00283432105127544
806.660869538077	0	0
807.079833942178	53	0.0136562741561453
807.498786043771	12	0.00309198660139139
807.917725837429	15	0.00386498325173924
808.336653317722	71	0.0182942540582324
808.755568479221	-19	-0.00489564545220304
809.174471316497	29	0.00747230095336254
809.593361824125	40	0.010306622004638
810.012239996676	-8	-0.0020613244009276
810.431105828726	37	0.00953362535429013
810.849959314847	-43	-0.0110796186549858
811.268800449615	34	0.00876062870394228
811.687629227605	11	0.00283432105127544
812.106445643394	49	0.0126256119556815
812.525249691557	9	0.00231898995104355
812.944041366673	-7	-0.00180365885081165
813.362820663319	40	0.010306622004638
813.781587576073	9	0.00231898995104355
814.200342099515	-15	-0.00386498325173924
814.619084228224	32	0.00824529760371038
815.03781395678	33	0.00850296315382633
815.456531279764	39	0.010048956454522
815.875236191757	12	0.00309198660139139
816.293928687342	-9	-0.00231898995104355
816.7126087611	10	0.0025766555011595
817.131276407616	52	0.0133986086060294
817.549931621471	-11	-0.00283432105127544
817.968574397252	19	0.00489564545220304
818.387204729541	14	0.00360731770162329
818.805822612927	-21	-0.00541097655243494
819.224428041993	31	0.00798763205359443
819.643021011327	-8	-0.0020613244009276
820.061601515517	11	0.00283432105127544
820.480169549148	-3	-7.72996650347849E-4
820.898725106812	43	0.0110796186549858
821.317268183095	21	0.00541097655243494
821.735798772588	-8	-0.0020613244009276
822.154316869881	-9	-0.00231898995104355
822.572822469565	2	5.15331100231899E-4
822.991315566231	5	0.00128832775057975
823.409796154472	28	0.00721463540324659
823.828264228878	47	0.0121102808554496
824.246719784045	-18	-0.00463797990208709
824.665162814566	15	0.00386498325173924
825.083593315034	15	0.00386498325173924
825.502011280046	48	0.0123679464055656
825.920416704195	26	0.00669930430301469
826.338809582079	-6	-0.0015459933006957
826.757189908294	-34	-0.00876062870394228
827.175557677438	37	0.00953362535429013
827.593912884108	1	2.5766555011595E-4
828.012255522903	25	0.00644163875289874
828.430585588422	48	0.0123679464055656
828.848903075266	-2	-5.15331100231899E-4
829.267207978033	17	0.00438031435197114
829.685500291325	34	0.00876062870394228
830.103780009744	-11	-0.00283432105127544
830.522047127891	-3	-7.72996650347849E-4
830.94030164037	33	0.00850296315382633
831.358543541783	42	0.0108219531048699
831.776772826734	33	0.00850296315382633
832.194989489829	-24	-0.00618397320278279
832.613193525672	15	0.00386498325173924
833.031384928869	123	0.0316928626642618
833.449563694026	-59	-0.015202267456841
833.86772981575	6	0.0015459933006957
834.285883288648	2	5.15331100231899E-4
834.704024107329	14	0.00360731770162329
835.122152266401	23	0.00592630765266684
835.540267760475	-18	-0.00463797990208709
835.958370584158	30	0.00772996650347849
836.376460732063	-48	-0.0123679464055656
836.794538198801	39	0.010048956454522
837.212602978982	29	0.00747230095336254
837.630655067219	21	0.00541097655243494
838.048694458126	31	0.00798763205359443
838.466721146316	22	0.00566864210255089
838.884735126403	-30	-0.00772996650347849
839.302736393002	32	0.00824529760371038
839.720724940727	31	0.00798763205359443
840.138700764196	17	0.00438031435197114
840.556663858025	9	0.00231898995104355
840.974614216831	16	0.00412264880185519
841.392551835231	11	0.00283432105127544
841.810476707844	11	0.00283432105127544
842.22838882929	36	0.00927595980417418
842.646288194187	-43	-0.0110796186549858
843.064174797157	27	0.00695696985313064
843.482048632819	10	0.0025766555011595
843.899909695796	36	0.00927595980417418
844.317757980709	-9	-0.00231898995104355
844.735593482181	15	0.00386498325173924
845.153416194835	11	0.00283432105127544
845.571226113296	-16	-0.00412264880185519
845.989023232188	30	0.00772996650347849
846.406807546136	13	0.00334965215150734
846.824579049765	16	0.00412264880185519
847.242337737702	11	0.00283432105127544
847.660083604574	-25	-0.00644163875289874
848.077816645009	21	0.00541097655243494
848.495536853635	23	0.00592630765266684
848.91324422508	0	0
849.330938753974	-17	-0.00438031435197114
849.748620434948	0	0
850.16628926263	1	2.5766555011595E-4
850.583945231655	51	0.0131409430559134
851.001588336651	-10	-0.0025766555011595
851.419218572253	65	0.0167482607575367
851.836835933094	-27	-0.00695696985313064
852.254440413807	18	0.00463797990208709
852.672032009025	54	0.0139139397062613
853.089610713386	43	0.0110796186549858
853.507176521525	25	0.00644163875289874
853.924729428076	-2	-5.15331100231899E-4
854.342269427677	33	0.00850296315382633
854.759796514967	-4	-0.0010306622004638
855.177310684581	5	0.00128832775057975
855.594811931161	28	0.00721463540324659
856.012300249343	-3	-7.72996650347849E-4
856.429775633769	7	0.00180365885081165
856.847238079079	8	0.0020613244009276
857.264687579916	-24	-0.00618397320278279
857.682124130918	26	0.00669930430301469
858.099547726731	9	0.00231898995104355
858.516958361995	62	0.0159752641071889
858.934356031356	-32	-0.00824529760371038
859.351740729458	16	0.00412264880185519
859.769112450945	5	0.00128832775057975
860.186471190462	22	0.00566864210255089
860.603816942657	7	0.00180365885081165
861.021149702176	0	0
861.438469463665	-8	-0.0020613244009276
861.855776221774	-7	-0.00180365885081165
862.273069971151	2	5.15331100231899E-4
862.690350706445	-1	-2.5766555011595E-4
863.107618422306	24	0.00618397320278279
863.524873113385	5	0.00128832775057975
863.942114774332	31	0.00798763205359443
864.3593433998	7	0.00180365885081165
864.77655898444	-21	-0.00541097655243494
865.193761522907	20	0.00515331100231899
865.610951009854	7	0.00180365885081165
866.028127439934	18	0.00463797990208709
866.445290807802	-20	-0.00515331100231899
866.862441108116	48	0.0123679464055656
867.27957833553	24	0.00618397320278279
867.696702484701	-10	-0.0025766555011595
868.113813550287	-5	-0.00128832775057975
868.530911526945	61	0.0157175985570729
868.947996409336	21	0.00541097655243494
869.365068192118	-11	-0.00283432105127544
869.782126869949	12	0.00309198660139139
870.199172437493	8	0.0020613244009276
870.616204889409	1	2.5766555011595E-4
871.033224220359	23	0.00592630765266684
871.450230425007	-17	-0.00438031435197114
871.867223498015	-20	-0.00515331100231899
872.284203434046	-9	-0.00231898995104355
872.701170227766	35	0.00901829425405823
873.118123873839	9	0.00231898995104355
873.535064366931	-8	-0.0020613244009276
873.951991701708	-7	-0.00180365885081165
874.368905872838	43	0.0110796186549858
874.785806874987	-3	-7.72996650347849E-4
875.202694702823	27	0.00695696985313064
875.619569351017	35	0.00901829425405823
876.036430814237	37	0.00953362535429013
876.453279087153	-9	-0.00231898995104355
876.870114164437	45	0.0115949497552177
877.286936040759	-31	-0.00798763205359443
877.70374471079	-5	-0.00128832775057975
878.120540169206	5	0.00128832775057975
878.537322410677	14	0.00360731770162329
878.954091429879	-5	-0.00128832775057975
879.370847221486	-34	-0.00876062870394228
879.787589780174	45	0.0115949497552177
880.204319100617	29	0.00747230095336254
880.621035177492	-44	-0.0113372842051018
881.037738005477	56	0.0144292708064932
881.45442757925	46	0.0118526153053337
881.871103893488	-21	-0.00541097655243494
882.287766942871	18	0.00463797990208709
882.704416722078	7	0.00180365885081165
883.121053225791	12	0.00309198660139139
883.537676448689	24	0.00618397320278279
883.954286385455	-43	-0.0110796186549858
884.370883030771	18	0.00463797990208709
884.787466379319	-5	-0.00128832775057975
885.204036425784	27	0.00695696985313064
885.620593164849	38	0.00979129090440608
886.037136591199	-13	-0.00334965215150734
886.45366669952	22	0.00566864210255089
886.870183484498	-20	-0.00515331100231899
887.286686940819	12	0.00309198660139139
887.703177063172	-7	-0.00180365885081165
888.119653846244	-4	-0.0010306622004638
888.536117284723	14	0.00360731770162329
888.952567373301	18	0.00463797990208709
889.369004106665	12	0.00309198660139139
889.785427479506	3	7.72996650347849E-4
890.201837486518	84	0.0216439062097398
890.61823412239	-35	-0.00901829425405823
891.034617381816	19	0.00489564545220304
891.45098725949	16	0.00412264880185519
891.867343750104	23	0.00592630765266684
892.283686848353	-7	-0.00180365885081165
892.700016548934	-2	-5.15331100231899E-4
893.116332846541	4	0.0010306622004638
893.532635735871	-59	-0.015202267456841
893.94892521162	50	0.0128832775057975
894.365201268488	-27	-0.00695696985313064
894.781463901173	3	7.72996650347849E-4
895.197713104373	29	0.00747230095336254
895.613948872788	-10	-0.0025766555011595
896.030171201119	-12	-0.00309198660139139
896.446380084067	-35	-0.00901829425405823
896.862575516333	5	0.00128832775057975
897.27875749262	-16	-0.00412264880185519
897.694926007631	13	0.00334965215150734
898.111081056069	-13	-0.00334965215150734
898.527222632639	14	0.00360731770162329
898.943350732046	-3	-7.72996650347849E-4
899.359465348996	8	0.0020613244009276
899.775566478195	-61	-0.0157175985570729
900.191654114349	4	0.0010306622004638
900.607728252167	-9	-0.00231898995104355
901.023788886356	79	0.02035557845916
901.439836011626	21	0.00541097655243494
901.855869622686	18	0.00463797990208709
902.271889714246	0	0
902.687896281017	-27	-0.00695696985313064
903.103889317712	5	0.00128832775057975
903.519868819041	6	0.0015459933006957
903.935834779718	33	0.00850296315382633
904.351787194457	-3	-7.72996650347849E-4
904.767726057971	1	2.5766555011595E-4
905.183651364976	-6	-0.0015459933006957
905.599563110186	31	0.00798763205359443
906.015461288319	76	0.0195825818088122
906.431345894091	-68	-0.0175212574078846
906.847216922219	21	0.00541097655243494
907.263074367422	9	0.00231898995104355
907.678918224418	44	0.0113372842051018
908.094748487928	-19	-0.00489564545220304
908.510565152669	12	0.00309198660139139
908.926368213365	1	2.5766555011595E-4
909.342157664736	3	7.72996650347849E-4
909.757933501505	35	0.00901829425405823
910.173695718394	8	0.0020613244009276
910.589444310126	-17	-0.00438031435197114
911.005179271427	17	0.00438031435197114
911.420900597019	9	0.00231898995104355
911.83660828163	23	0.00592630765266684
912.252302319985	-27	-0.00695696985313064
912.66798270681	13	0.00334965215150734
913.083649436834	10	0.0025766555011595
913.499302504785	-19	-0.00489564545220304
913.91494190539	-27	-0.00695696985313064
914.33056763338	44	0.0113372842051018
914.746179683486	-9	-0.00231898995104355
915.161778050436	13	0.00334965215150734
915.577362728964	-19	-0.00489564545220304
915.992933713801	-15	-0.00386498325173924
916.40849099968	-3	-7.72996650347849E-4
916.824034581334	24	0.00618397320278279
917.239564453497	15	0.00386498325173924
917.655080610905	-9	-0.00231898995104355
918.070583048293	16	0.00412264880185519
918.486071760395	-35	-0.00901829425405823
918.901546741952	1	2.5766555011595E-4
919.317007987698	15	0.00386498325173924
919.732455492372	11	0.00283432105127544
920.147889250714	37	0.00953362535429013
920.563309257462	-25	-0.00644163875289874
920.978715507357	-23	-0.00592630765266684
921.394107995139	30	0.00772996650347849
921.809486715551	99	0.025508889461479
922.224851663333	-71	-0.0182942540582324
922.640202833231	-21	-0.00541097655243494
923.055540219985	-12	-0.00309198660139139
923.470863818342	-1	-2.5766555011595E-4
923.886173623044	40	0.010306622004638
924.30146962884	-1	-2.5766555011595E-4
924.716751830474	7	0.00180365885081165
925.132020222693	5	0.00128832775057975
925.547274800245	-4	-0.0010306622004638
925.962515557879	-6	-0.0015459933006957
926.377742490342	11	0.00283432105127544
926.792955592386	-2	-5.15331100231899E-4
927.208154858759	1	2.5766555011595E-4
927.623340284214	21	0.00541097655243494
928.0385118635	32	0.00824529760371038
928.453669591372	18	0.00463797990208709
928.868813462582	-23	-0.00592630765266684
929.283943471884	5	0.00128832775057975
929.699059614032	-19	-0.00489564545220304
930.11416188378	-28	-0.00721463540324659
930.529250275886	23	0.00592630765266684
930.944324785104	50	0.0128832775057975
