# Supplementary material for: Interplay of structure and photophysics of individualized rod-shaped graphene quantum dots with up to 132 sp² carbon atoms
Source: Nat Commun. 2023 Aug 7;14:4728. doi: 10.1038/s41467-023-40376-w (PMC10406913; doi:10.1038/s41467-023-40376-w)
Supplement: Supplementary file 3 — Source Data [file 41467_2023_40376_MOESM3_ESM.zip › Fig4b-Absorption_L-C114tBu.txt]

Wavelength	OD	C114norm
		Divided by Max of B
800	-7.64E-4	-0.0124288270701155
799	-9.12E-4	-0.0148365056124939
798	-8.62E-4	-0.0140231006995282
797	-7.21E-4	-0.011729298844965
796	-3.04E-4	-0.0049455018708313
795	-4.44E-4	-0.00722303562713519
794	-8.01E-4	-0.0130307467057101
793	-9.35E-4	-0.0152106718724581
792	-9.68E-4	-0.0157475191150155
791	-7.82E-4	-0.0127216528387831
790	-8.84E-4	-0.0143809988612331
789	-6.32E-4	-0.0102814380998861
788	-7.84E-4	-0.0127541890353018
787	-0.001161	-0.018887262079063
786	-8.51E-4	-0.0138441516186758
785	-5.4E-4	-0.00878477306002928
784	-7.04E-4	-0.0114527411745567
783	-6.84E-4	-0.0111273792093704
782	-4.22E-4	-0.00686513746543029
781	-0.00112	-0.0182202700504311
780	-0.001036	-0.0168537497966488
779	-9.36E-4	-0.0152269399707174
778	-7.55E-4	-0.0122824141857817
777	-6.94E-4	-0.0112900601919636
776	-8.27E-4	-0.0134537172604523
775	-7.7E-4	-0.0125264356596714
774	-4.32E-4	-0.00702781844802343
773	-5.48E-4	-0.00891491784610379
772	-5.12E-4	-0.0083292663087685
771	-4.86E-4	-0.00790629575402635
770	-7.13E-4	-0.0115991540588905
769	-8.49E-4	-0.0138116154221572
768	-8.84E-4	-0.0143809988612331
767	-4.94E-4	-0.00803644054010086
766	-7.07E-4	-0.0115015454693346
765	-5.94E-4	-0.00966325036603221
764	-6.26E-4	-0.0101838295103302
763	-6.25E-4	-0.0101675614120709
762	-3.53E-4	-0.00574263868553766
761	-9.71E-4	-0.0157963234097934
760	-8.07E-4	-0.013128355295266
759	-6.37E-4	-0.0103627785911827
758	-7.51E-4	-0.0122173417927444
757	-6.78E-4	-0.0110297706198145
756	-3.01E-4	-0.00489669757605336
755	-8.53E-4	-0.0138766878151944
754	-5.18E-4	-0.00842687489832439
753	-4.22E-4	-0.00686513746543029
752	-6.45E-4	-0.0104929233772572
751	-7.25E-4	-0.0117943712380023
750	-2.27E-4	-0.00369285830486416
749	-3.05E-4	-0.00496176996909061
748	-5.45E-4	-0.00886611355132585
747	-8.55E-4	-0.013909224011713
746	-6.39E-4	-0.0103953147877013
745	-6.63E-4	-0.0107857491459248
744	-9.89E-4	-0.016089149178461
743	-4.5E-4	-0.00732064421669107
742	-6.48E-4	-0.0105417276720351
741	-4.51E-4	-0.00733691231495038
740	-5E-4	-0.00813404912965674
739	-5.23E-4	-0.00850821538962095
738	-6.1E-4	-0.00992353993818123
737	-5.71E-4	-0.009289084106068
736	-5.03E-4	-0.00818285342443468
735	-3.16E-4	-0.00514071904994306
734	-6.67E-4	-0.0108508215389621
733	-4.8E-4	-0.00780868716447047
732	-4.01E-4	-0.00652350740198471
731	-5.74E-4	-0.00933788840084594
730	-3.92E-4	-0.00637709451765089
729	-4.31E-4	-0.00701155034976411
728	-6.01E-4	-0.0097771270538474
727	-5.66E-4	-0.00920774361477143
726	-5.48E-4	-0.00891491784610379
725	-4.47E-4	-0.00727183992191313
724	-1.23E-4	-0.00200097608589556
723	1.01E-4	0.00164307792419066
722	-1.45E-4	-0.00235887424760046
721	-5.3E-5	-8.62209207743615E-4
720	3.5E-4	0.00569383439075972
719	1.41E-4	0.0022938018545632
718	-4.1E-5	-6.66992028631853E-4
717	-8.2E-5	-0.00133398405726371
716	-3.1E-4	-0.00504311046038718
715	-3.41E-4	-0.0055474215064259
714	-2.34E-4	-0.00380673499267936
713	-3.95E-4	-0.00642589881242883
712	-3.08E-4	-0.00501057426386855
711	-2.34E-4	-0.00380673499267936
710	-2.19E-4	-0.00356271351878965
709	-1.05E-4	-0.00170815031722792
708	-1.32E-4	-0.00214738897022938
707	-2.07E-4	-0.00336749633967789
706	-8.5E-5	-0.00138278835204165
705	-1.01E-4	-0.00164307792419066
704	-5.51E-4	-0.00896372214088173
703	-4.92E-4	-0.00800390434358224
702	-1.14E-4	-0.00185456320156174
701	-2.26E-4	-0.00367659020660485
700	-1.3E-5	-2.11485277371075E-4
699	9.2E-5	0.00149666503985684
698	7.8E-5	0.00126891166422645
697	1.71E-4	0.00278184480234261
696	1.03E-4	0.00167561412070929
695	1.41E-4	0.0022938018545632
694	3.81E-4	0.00619814543679844
693	4.97E-4	0.0080852448348788
692	7.13E-4	0.0115991540588905
691	9.35E-4	0.0152106718724581
690	0.001132	0.0184154872295429
689	0.001535	0.0249715308280462
688	0.002128	0.0346185130958191
687	0.00236	0.0383927118919798
686	0.002864	0.0465918334146738
685	0.003253	0.0529201236375468
684	0.003457	0.0562388156824467
683	0.004056	0.0659834065397755
682	0.004946	0.0804620139905645
681	0.005608	0.09123149503823
680	0.00651	0.105905319668131
679	0.007437	0.120985846754514
678	0.008501	0.138295103302424
677	0.009889	0.160875223686351
676	0.011251	0.183032373515536
675	0.012482	0.203058402472751
674	0.013859	0.225459573775826
673	0.015328	0.249357410118757
672	0.017305	0.28151944037742
671	0.019445	0.316333170652351
670	0.021608	0.351521067187246
669	0.023705	0.385635269237026
668	0.025735	0.418659508703433
667	0.027875	0.453473238978363
666	0.03055	0.496990401822027
665	0.033351	0.542557345046364
664	0.035707	0.580884984545307
663	0.037843	0.6156336424272
662	0.04017	0.653489507076623
661	0.042134	0.685440052057914
660	0.043781	0.712233609891004
659	0.045431	0.739075972018871
658	0.046865	0.762404424922727
657	0.047973	0.780429477794046
656	0.048796	0.793818122661461
655	0.049211	0.800569383439076
654	0.049328	0.802472750935416
653	0.04917	0.799902391410444
652	0.048607	0.790743452090451
651	0.047987	0.780657231169676
650	0.047185	0.767610216365707
649	0.045926	0.747128680657231
648	0.044544	0.72464616886286
647	0.043124	0.701545469334635
646	0.041131	0.669123149503823
645	0.039431	0.64146738246299
644	0.038141	0.620481535708476
643	0.036291	0.590385553928746
642	0.03451	0.561412070928908
641	0.032994	0.536749633967789
640	0.031067	0.505401008622092
639	0.02927	0.476167236050106
638	0.027728	0.451081828534244
637	0.0259	0.421343744916219
636	0.024219	0.393997071742313
635	0.022881	0.372230356271352
634	0.021328	0.346965999674638
633	0.019924	0.324125589718562
632	0.018667	0.303676590206605
631	0.017251	0.280640963071417
630	0.016366	0.266243696111924
629	0.015928	0.259118269074345
628	0.015414	0.250756466569058
627	0.015327	0.249341142020498
626	0.015613	0.253993818122661
625	0.015676	0.255018708312998
624	0.016028	0.260745078900277
623	0.016694	0.271579632340979
622	0.016558	0.269367170977713
621	0.016825	0.273710753212949
620	0.017362	0.282446721978201
619	0.017298	0.281405563689605
618	0.017405	0.283146250203351
617	0.017682	0.287652513421181
616	0.017848	0.290353017732227
615	0.018447	0.300097608589556
614	0.019214	0.312575239954449
613	0.019608	0.318984870668619
612	0.020065	0.326419391573125
611	0.020818	0.338669269562388
610	0.02132	0.346835854888563
609	0.021943	0.356970880104116
608	0.022615	0.367903042134374
607	0.022892	0.372409305352204
606	0.023256	0.378330893118594
605	0.023652	0.384773060029283
604	0.023498	0.382267772897348
603	0.023876	0.388417114039369
602	0.024278	0.394956889539613
601	0.024297	0.39526598340654
600	0.024162	0.393069790141532
599	0.024033	0.390971205466081
598	0.023328	0.379502196193265
597	0.023267	0.378509842199447
596	0.02337	0.380185456320156
595	0.022727	0.369725069139418
594	0.021973	0.357458923051895
593	0.021238	0.3455018708313
592	0.020397	0.331820400195217
591	0.019988	0.325166748007158
590	0.019536	0.317813567593948
589	0.018612	0.302781844802343
588	0.017593	0.286204652676102
587	0.017205	0.279892630551489
586	0.01624	0.264193915731251
585	0.016019	0.260598666015943
584	0.015485	0.251911501545469
583	0.014454	0.235139092240117
582	0.013941	0.226793557833089
581	0.013766	0.223946640637709
580	0.012882	0.209565641776476
579	0.012844	0.208947454042622
578	0.012968	0.210964698226777
577	0.01246	0.202700504311046
576	0.012293	0.199983731901741
575	0.012385	0.201480396941598
574	0.011782	0.191670733691231
573	0.011936	0.194176020823166
572	0.011796	0.191898487066862
571	0.011356	0.184740523832764
570	0.011081	0.180266796811453
569	0.011131	0.181080201724418
568	0.010791	0.175549048316252
567	0.010968	0.17842850170815
566	0.011103	0.180624694973158
565	0.011022	0.179306979014153
564	0.011064	0.179990239141044
563	0.011305	0.183910850821539
562	0.010882	0.177029445257849
561	0.010721	0.1744102814381
560	0.010868	0.176801691882219
559	0.010398	0.169155685700342
558	0.010687	0.173857166097283
557	0.010567	0.171904994306166
556	0.010362	0.168570034163006
555	0.010378	0.168830323735155
554	0.010503	0.17086383601757
553	0.010036	0.16326663413047
552	0.009905	0.1611355132585
551	0.009959	0.162013990564503
550	0.009289	0.151114364730763
549	0.009206	0.14976411257524
548	0.009266	0.150740198470799
547	0.008837	0.143761184317553
546	0.008751	0.142362127867252
545	0.008771	0.142687489832439
544	0.008221	0.133740035789816
543	0.008091	0.131625183016105
542	0.008188	0.133203188547259
541	0.007501	0.12202700504311
540	0.007728	0.125719863347975
539	0.007469	0.121506425898812
538	0.007187	0.116918822189686
537	0.006956	0.113160891491785
536	0.007003	0.113925492109972
535	0.006325	0.102895721490158
534	0.006993	0.113762811127379
533	0.007056	0.114787701317716
532	0.006904	0.1123149503823
531	0.006737	0.109598177972995
530	0.006596	0.107304376118432
529	0.006658	0.108312998210509
528	0.006818	0.110915893931999
527	0.00697	0.113388644867415
526	0.006726	0.109419228892143
525	0.006695	0.108914917846104
524	0.00697	0.113388644867415
523	0.006335	0.103058402472751
522	0.006933	0.11278672523182
521	0.006902	0.112282414185782
520	0.006859	0.111582885960631
519	0.006909	0.112396290873597
518	0.00737	0.11989588417114
517	0.007168	0.116609728322759
516	0.007445	0.121115991540589
515	0.007403	0.120432731413698
514	0.007147	0.116268098259313
513	0.007226	0.117553278021799
512	0.007463	0.121408817309257
511	0.007363	0.119782007483325
510	0.007951	0.129347649259802
509	0.00862	0.140231006995282
508	0.008791	0.143012851797625
507	0.0089	0.14478607450789
506	0.009339	0.151927769643729
505	0.010122	0.164665690580771
504	0.010502	0.17084756791931
503	0.012278	0.199739710427851
502	0.013849	0.225296892793232
501	0.015487	0.251944037741988
500	0.01817	0.295591345371726
499	0.021575	0.350984219944688
498	0.024216	0.393948267447535
497	0.028738	0.467512607776151
496	0.033727	0.548674149991866
495	0.038637	0.628550512445095
494	0.044701	0.727200260289572
493	0.051142	0.83198308117781
492	0.056494	0.919049943061656
491	0.060241	0.980006507239304
490	0.06147	1
489	0.059542	0.968635106556044
488	0.055697	0.906084268748983
487	0.051185	0.832682609402961
486	0.046231	0.752090450626322
485	0.042486	0.691166422645193
484	0.039868	0.64857654140231
483	0.037179	0.604831625183016
482	0.035896	0.583959655116317
481	0.035949	0.584821864324061
480	0.03604	0.586302261265658
479	0.037963	0.617585814218318
478	0.03953	0.643077924190662
477	0.041534	0.675679193102326
476	0.043716	0.711176183504148
475	0.046178	0.751228241418578
474	0.047669	0.775483975923215
473	0.049238	0.801008622092077
472	0.049793	0.810037416625996
471	0.048918	0.795802830649097
470	0.048011	0.7810476655279
469	0.046653	0.758955588091752
468	0.04462	0.725882544330568
467	0.042912	0.69809663250366
466	0.041485	0.67488205628762
465	0.040207	0.654091426712217
464	0.039646	0.644965023588743
463	0.039586	0.643988937693184
462	0.039058	0.635399381812266
461	0.038681	0.629266308768505
460	0.038256	0.622352367008297
459	0.036915	0.600536847242557
458	0.035386	0.575662925004067
457	0.033992	0.552985196030584
456	0.0323	0.525459573775826
455	0.031431	0.511322596388482
454	0.031029	0.504782820888238
453	0.029917	0.486692695623882
452	0.030108	0.48979990239141
451	0.030663	0.498828696925329
450	0.030727	0.499869855213926
449	0.031239	0.508199121522694
448	0.032043	0.521278672523182
447	0.032293	0.52534569708801
446	0.033009	0.536993655441679
445	0.033889	0.551309581909875
444	0.033697	0.548186107044087
443	0.0338	0.549861721164796
442	0.033796	0.549796648771759
441	0.033185	0.539856840735318
440	0.032744	0.532682609402961
439	0.032375	0.526679681145274
438	0.031458	0.511761835041484
437	0.030508	0.496307141695136
436	0.029856	0.485700341630063
435	0.028777	0.468147063608264
434	0.027885	0.453635919960957
433	0.027204	0.442557345046364
432	0.025885	0.42109972344233
431	0.02482	0.403774198796161
430	0.024083	0.391784610379047
429	0.023041	0.374833251992842
428	0.022308	0.362908735968765
427	0.021878	0.35591345371726
426	0.021175	0.344476980640963
425	0.020568	0.33460224499756
424	0.02038	0.331543842524809
423	0.020023	0.325736131446234
422	0.019843	0.322807873759557
421	0.019762	0.321490157800553
420	0.019415	0.315845127704571
419	0.019018	0.309386692695624
418	0.018867	0.306930209858468
417	0.018462	0.300341630063446
416	0.018606	0.302684236212787
415	0.018432	0.299853587115666
414	0.017917	0.29147551651212
413	0.017501	0.284707987636245
412	0.017323	0.281812266146088
411	0.017174	0.27938831950545
410	0.017159	0.27914429803156
409	0.017065	0.277615096795185
408	0.016841	0.273971042785098
407	0.016703	0.271726045225313
406	0.016682	0.271384415161868
405	0.01635	0.265983406539775
404	0.016481	0.268114527411746
403	0.016476	0.268033186920449
402	0.015943	0.259362290548235
401	0.016055	0.261184317553278
400	0.016292	0.265039856840735
399	0.016027	0.260728810802017
398	0.016069	0.261412070928908
397	0.016281	0.264860907759883
396	0.016304	0.265235074019847
395	0.016823	0.273678217016431
394	0.017317	0.281714657556532
393	0.017207	0.279925166748007
392	0.017427	0.283504148365056
391	0.018195	0.295998047828209
390	0.018439	0.299967463803481
389	0.01894	0.308117781031397
388	0.019769	0.321604034488368
387	0.020075	0.326582072555718
386	0.020613	0.335334309419229
385	0.021114	0.343484626647145
384	0.021269	0.346006181877339
383	0.021678	0.352659834065398
382	0.022193	0.361037904668944
381	0.022758	0.370229380185456
380	0.023466	0.38174719375305
379	0.02403	0.390922401171303
378	0.024259	0.394647795672686
377	0.024734	0.40237514234586
376	0.025852	0.420562876199772
375	0.026388	0.429282576866764
374	0.026982	0.438945827232796
373	0.027564	0.448413860419717
372	0.027928	0.454335448186107
371	0.028598	0.465235074019847
370	0.028502	0.463673336586953
369	0.028174	0.458337400357898
368	0.028287	0.460175695461201
367	0.027968	0.45498617211648
366	0.027344	0.444834878802668
365	0.027139	0.441499918659509
364	0.026884	0.437351553603384
363	0.026735	0.434927606962746
362	0.026521	0.431446233935253
361	0.02651	0.431267284854401
360	0.026875	0.43720514071905
359	0.027305	0.444200422970555
358	0.0274	0.44574589230519
357	0.027615	0.449243533430942
356	0.028186	0.45853261753701
355	0.028661	0.466259964210184
354	0.029465	0.479339515210672
353	0.030205	0.491377907922564
352	0.030603	0.497852611029771
351	0.030925	0.50309093866927
350	0.031849	0.518122661460875
