# Supplementary material for: Interplay of structure and photophysics of individualized rod-shaped graphene quantum dots with up to 132 sp² carbon atoms
Source: Nat Commun. 2023 Aug 7;14:4728. doi: 10.1038/s41467-023-40376-w (PMC10406913; doi:10.1038/s41467-023-40376-w)
Supplement: Supplementary file 3 — Source Data [file 41467_2023_40376_MOESM3_ESM.zip › Fig4b-Absorption_L-C132tBu.txt]

Wavelength	OD	Norm
390	0.0565553685	0.584310037193925
392	0.0546160196	0.564273371216035
394	0.0530045559	0.54762429899783
396	0.0502681849	0.519353082963116
398	0.0475400319	0.491166772393842
400	0.0454457482	0.469529374935427
402	0.0442330246	0.456999944209113
404	0.0415835088	0.429626085339395
406	0.0413907846	0.427634927161897
408	0.0393657205	0.406712682095258
410	0.0386652616	0.399475788821159
412	0.0384124411	0.396863736956297
414	0.0372829629	0.385194368219857
416	0.0378581961	0.391137473912594
418	0.0375509789	0.387963414608947
420	0.0384939132	0.39770547783862
422	0.040176787	0.415092333918793
424	0.0399548416	0.412799272652133
426	0.0390469102	0.403418846988325
428	0.0399012757	0.412245848744705
430	0.0392198046	0.40520513069532
432	0.0394900782	0.407997501808038
434	0.0399711733	0.412968005992355
436	0.041383036	0.427554871371009
438	0.0432434832	0.446776352929022
440	0.047787637	0.493724940593036
442	0.0522097503	0.539412649033991
444	0.0530836997	0.548441984709164
446	0.0549201561	0.56741560181837
448	0.056722187	0.586033546854014
450	0.0577249793	0.596394041739849
452	0.0564108869	0.582817304473603
454	0.0542881717	0.560886162826738
456	0.0521455673	0.538749533009608
458	0.0506125396	0.522910833763819
460	0.0503853714	0.520563812377312
462	0.0497793374	0.514302483727658
464	0.0489925859	0.506174045872507
466	0.0506560584	0.523360454592417
468	0.0558327442	0.57684413885732
470	0.0651292769	0.672892622171712
472	0.0737647159	0.762110919516479
474	0.0776185957	0.801927840686021
476	0.0777790887	0.803585997520405
478	0.0774017168	0.799687124702965
480	0.074205224	0.766662093191445
482	0.0681743217	0.704352946585391
484	0.0609807191	0.630031192271929
486	0.0546372873	0.564493101560079
488	0.0486724717	0.502866739332576
490	0.0463119527	0.478478693046802
492	0.0450247084	0.465179340840996
494	0.0456178342	0.471307306539932
496	0.0494231028	0.510621994007645
498	0.0560390172	0.578975278437855
500	0.0694770855	0.717812640768675
502	0.087040287	0.89926941832834
504	0.097017248	1.00234784585184
506	0.084440176	0.872405992354582
508	0.0617641923	0.638125759892551
510	0.0423788098	0.437842853600579
512	0.0309700151	0.319971227399525
514	0.0246813861	0.254999339807831
516	0.0188431931	0.194681197437752
518	0.0167298154	0.172846527533836
520	0.0147065749	0.151943123256535
522	0.0127693438	0.131928337638186
524	0.01047485	0.108222440334745
526	0.0113648368	0.117417468746771
528	0.0096111275	0.0992987653683232
530	0.0102019548	0.105402983779316
532	0.0104745529	0.108219370802769
534	0.0087156943	0.0900474666804422
536	0.0087978025	0.090895779522678
538	0.0084912968	0.0877290711850398
540	0.0080286772	0.0829494493232772
542	0.0083947205	0.0867312790577539
544	0.008598561	0.0888372869098047
546	0.0077644191	0.0802192282260564
548	0.0073852134	0.0763014092364914
550	0.0079663503	0.0823055098667218
552	0.0080457055	0.0831253796879843
554	0.0095733828	0.098908800495919
556	0.0086878553	0.089759843992148
558	0.0088116811	0.0910391683025106
560	0.0093310965	0.0964055842545718
562	0.0103530013	0.106963542721356
564	0.0104195639	0.107651243930158
566	0.0122914711	0.126991126149396
568	0.012412122	0.128237648517409
570	0.0131665678	0.136032315321831
572	0.0137799499	0.142369561938217
574	0.0135730845	0.140232301890691
576	0.0149373603	0.154327516272342
578	0.0142786322	0.147521770844095
580	0.0149985799	0.154960015497469
582	0.0144106844	0.148886087405724
584	0.0142212403	0.146928818059717
586	0.0143424855	0.148181480524848
588	0.0138558024	0.143153243103626
590	0.0137847853	0.142419519578469
592	0.0148534053	0.153460122946585
594	0.0145706204	0.15053848951338
596	0.0145954029	0.150794533526191
598	0.0153082503	0.158159420394669
600	0.0169347753	0.17496410063023
602	0.0199953882	0.206585269139374
604	0.0209641294	0.216593960119847
606	0.0228188863	0.235756651513586
608	0.0261319937	0.269986503771051
610	0.0281364401	0.290695734063436
612	0.0304879551	0.314990754210146
614	0.0331985695	0.342995862175845
616	0.0363040236	0.375080314082033
618	0.038441245	0.397161328649654
620	0.0400636574	0.41392351895857
622	0.0430232515	0.444500997003823
624	0.0442875405	0.457563183180081
626	0.0450869059	0.465821943382581
628	0.0460575973	0.475850783138754
630	0.0458967206	0.474188662051865
632	0.0453670812	0.468716615352826
634	0.0442473111	0.45714754726728
636	0.0409514164	0.423095530530013
638	0.038305406	0.395757888211592
640	0.0340989461	0.352298234321727
642	0.0302203526	0.312225979956607
644	0.0275170063	0.284295963425974
646	0.0274300878	0.283397952267796
648	0.0267264029	0.276127729104246
650	0.0264044297	0.272801216034714
652	0.0260952623	0.269607007955367
654	0.0294532818	0.304300876123566
656	0.0311591481	0.321925282570514
658	0.033829399	0.349513369149706
660	0.0358543401	0.370434343423907
662	0.0385928271	0.398727421221201
664	0.0431139437	0.445437996693873
666	0.0481377212	0.497341886558529
668	0.0522830305	0.540169754106829
670	0.0582923782	0.602256206219651
672	0.0644898904	0.666286707304474
674	0.0697176797	0.720298374832111
676	0.0761109409	0.786351285256741
678	0.0831438122	0.859012420704618
680	0.0895274026	0.924965415848745
682	0.0933474941	0.964433248269449
684	0.09747592	1.00708668250852
686	0.099593398	1.02896371525984
688	0.098940213	1.0222152391776
690	0.099043478	1.02328213658436
692	0.095734116	0.989090980473189
694	0.0914776293	0.945114467403657
696	0.084798385	0.876106880876124
698	0.0775148911	0.800856401487757
700	0.068381269	0.70649105279471
702	0.060201366	0.621979192065296
704	0.0529576806	0.54714
706	0.0452040439	0.467032171711954
708	0.0369835389	0.382100825498502
710	0.0306234626	0.316390769707614
712	0.0255535529	0.264010258291146
714	0.0202371576	0.209083144952991
716	0.0161873107	0.167241561111685
718	0.012734857	0.131572032234735
720	0.0109132179	0.112751502221304
722	0.0079968987	0.082621125116231
724	0.0053990814	0.0557813968385164
726	0.004538775	0.0468930158074181
728	0.00506438738	0.0523234567620622
730	0.00342518515	0.0353877998760203
732	0.00243721068	0.0251803975617316
734	0.0024410333	0.0252198915177188
736	0.00214360193	0.0221469359437958
738	0.00127090285	0.0131305181320384
740	0.00210570269	0.0217553744188449
742	0.00142918811	0.0147658653786548
744	-6.1083767E-4	-0.00631095846678375
746	3.5037757E-4	0.0036199769604298
748	2.71271030000001E-4	0.00280267620621966
750	-4.8365998E-4	-0.00499700361607604
752	-3.8997359E-4	-0.00402906901539415
754	8.05103730000001E-4	0.00831804659572271
756	2.5809188E-4	0.00266651389606364
758	-3.9242204E-4	-0.0040543655336295
760	3.11454340000001E-4	0.00321783593346421
762	8.7295058E-4	0.00901901622068396
764	-5.5286657E-4	-0.00571202159313978
766	8.9532141E-4	0.00925014371319351
768	3.5842931E-4	0.00370316468643455
770	4.87130640000001E-4	0.00503286124599649
772	3.32207000000064E-6	3.43224506663977E-5
774	3.016205E-4	0.00311623618142371
776	0.0011450048	0.0118297840686021
778	5.6295101E-4	0.00581621045562558
780	-3.10657969999999E-4	-0.00320960812067362
782	7.42977060000001E-4	0.00767617584461205
784	-1.7566556E-4	-0.00181491435065606
786	7.22788780000001E-4	0.00746759768571134
788	-7.0909267E-4	-0.00732609432792644
790	3.29535000000002E-5	3.40463890897822E-4
792	1.93401280000001E-4	0.00199815352825706
794	9.41210470000001E-4	0.00972425322863932
796	0.00115181137	0.0119001071391673
798	0.00101149971	0.0104504567620622
800	7.3168291E-4	0.00755948868684781
