# Supplementary material for: Interplay of structure and photophysics of individualized rod-shaped graphene quantum dots with up to 132 sp² carbon atoms
Source: Nat Commun. 2023 Aug 7;14:4728. doi: 10.1038/s41467-023-40376-w (PMC10406913; doi:10.1038/s41467-023-40376-w)
Supplement: Supplementary file 3 — Source Data [file 41467_2023_40376_MOESM3_ESM.zip › Fig4b-Absorption_L-C78tBu.txt]

Wavelength	OD	C78norm
		Divided by Max of B
800	0.002411	0.0049292808688292
799	0.002632	0.00538111457766837
798	0.002814	0.00575321292612417
797	0.0029	0.00592903961825163
796	0.002954	0.00603944242493631
795	0.003043	0.00622140260632404
794	0.003424	0.0070003557423771
793	0.003117	0.00637269534141046
792	0.003277	0.00669981476862434
791	0.003468	0.00709031358486091
790	0.003115	0.00636860634857028
789	0.003261	0.00666710282590295
788	0.003284	0.00671412624356495
787	0.003054	0.00624389206694499
786	0.0031	0.00633793890226898
785	0.00313	0.00639927379487159
784	0.003682	0.00752783581875948
783	0.003279	0.00670390376146451
782	0.003354	0.00685724099297102
781	0.003534	0.00722525034858664
780	0.00385	0.00787131121733406
779	0.003198	0.00653829955143749
778	0.00338	0.00691039789989328
777	0.003118	0.00637473983783054
776	0.002818	0.00576139091180451
775	0.003	0.00613348926026031
774	0.003009	0.00615188972804109
773	0.003201	0.00654443304069775
772	0.003532	0.00722116135574647
771	0.003284	0.00671412624356495
770	0.003557	0.00727227376624864
769	0.003625	0.00741129952281454
768	0.003759	0.00768526204310616
767	0.003524	0.00720480538438577
766	0.003663	0.00748899038677783
765	0.003785	0.00773841895002842
764	0.003693	0.00755032527938044
763	0.003757	0.00768117305026599
762	0.00386	0.00789175618153493
761	0.003986	0.00814936273046586
760	0.003937	0.00804918240588161
759	0.004128	0.00843968122211818
758	0.003832	0.0078345102817725
757	0.003387	0.00692470937483388
756	0.003815	0.00779975384263102
755	0.003668	0.00749921286887827
754	0.004019	0.00821683111232872
753	0.004106	0.00839470230087627
752	0.003764	0.0076954845252066
751	0.003871	0.00791424564215588
750	0.003993	0.00816367420540647
749	0.004289	0.00876884514575215
748	0.004285	0.0087606671600718
747	0.004375	0.00894467183787961
746	0.004096	0.0083742573366754
745	0.003848	0.00786722222449389
744	0.004073	0.00832723391901341
743	0.004126	0.00843559222927801
742	0.004029	0.00823727607652959
741	0.004498	0.00919614489755029
740	0.004261	0.00871159924598972
739	0.004155	0.00849488262546052
738	0.004318	0.00882813554193467
737	0.004056	0.00829247747987193
736	0.004234	0.00865639784264738
735	0.004102	0.00838652431519592
734	0.004249	0.00868706528894868
733	0.004349	0.00889151493095736
732	0.004274	0.00873817769945085
731	0.004442	0.00908165309802542
730	0.004456	0.00911027604790664
729	0.004567	0.00933721515053627
728	0.00456	0.00932290367559566
727	0.004602	0.00940877252523931
726	0.004576	0.00935561561831705
725	0.004512	0.0092247678474315
724	0.004783	0.00977882637727501
723	0.004899	0.0100159879620051
722	0.004858	0.00993216360878152
721	0.005127	0.0104821331457849
720	0.0053	0.0108358310264599
719	0.005122	0.0104719106636844
718	0.005285	0.0108051635801586
717	0.005382	0.011003479732907
716	0.00524	0.0107131612412547
715	0.005351	0.0109401003438843
714	0.005666	0.0115841167162116
713	0.005459	0.0111609059572537
712	0.005391	0.0110218802006878
711	0.005286	0.0108072080765787
710	0.005379	0.0109973462436467
709	0.005216	0.0106640933271726
708	0.005526	0.0112978872173995
707	0.005529	0.0113040207066597
706	0.005571	0.0113898895563034
705	0.005524	0.0112937982245593
704	0.005546	0.0113387771458012
703	0.005731	0.0117170089835173
702	0.005697	0.0116474961052343
701	0.0057	0.0116536295944946
700	0.00572	0.0116945195228963
699	0.005932	0.0121279527639547
698	0.005812	0.0118826131935443
697	0.005843	0.011945992582567
696	0.006009	0.0122853789883014
695	0.005868	0.0119971049930692
694	0.005939	0.0121422642388953
693	0.006023	0.0123140019381826
692	0.006071	0.0124121377663468
691	0.006113	0.0124980066159904
690	0.006187	0.0126492993510768
689	0.006175	0.0126247653940358
688	0.006254	0.0127862806112227
687	0.006158	0.0125900089548943
686	0.006212	0.012700411761579
685	0.00623	0.0127372126971406
684	0.006228	0.0127331237043004
683	0.00648	0.0132483368021623
682	0.006733	0.0137655943964442
681	0.00638	0.0130438871601536
680	0.006233	0.0127433461864008
679	0.00637	0.0130234421959527
678	0.006589	0.0134711869119517
677	0.006713	0.0137247044680425
676	0.006558	0.013407807522929
675	0.006444	0.0131747349310391
674	0.006805	0.0139127981386905
673	0.006833	0.0139700440384529
672	0.006992	0.0142951189692467
671	0.007155	0.0146283718857208
670	0.006912	0.0141315592556397
669	0.00684	0.0139843555133935
668	0.007106	0.0145281915611366
667	0.006978	0.0142664960193655
666	0.006782	0.0138657747210285
665	0.007069	0.0144525451935934
664	0.007219	0.0147592196566064
663	0.007137	0.0145915709501593
662	0.007301	0.0149268683630535
661	0.007278	0.0148798449453915
660	0.00712	0.0145568145110178
659	0.007168	0.014654950339182
658	0.007228	0.0147776201243872
657	0.007273	0.0148696224632911
656	0.007398	0.0151251845158019
655	0.007363	0.0150536271410989
654	0.00741	0.015149718472843
653	0.007559	0.0154543484394359
652	0.007495	0.0153235006685503
651	0.007431	0.0151926528976648
650	0.007691	0.0157242219668873
649	0.007898	0.0161474327258453
648	0.007824	0.0159961399907589
647	0.007917	0.0161862781578269
646	0.007879	0.0161085872938636
645	0.007831	0.0160104514656995
644	0.008151	0.0166646903201273
643	0.008298	0.01696523129388
642	0.008214	0.0167934935945927
641	0.008355	0.017081767589825
640	0.008244	0.0168548284871953
639	0.0082	0.0167648706447115
638	0.00866	0.0177053389979514
637	0.008684	0.0177544069120335
636	0.008376	0.0171247020146468
635	0.008685	0.0177564514084536
634	0.008794	0.017979301518243
633	0.009407	0.0192325778237562
632	0.009875	0.0201894021483568
631	0.009423	0.0192652897664776
630	0.009579	0.0195842312080112
629	0.010097	0.0206432803536161
628	0.009819	0.020074910348832
627	0.010076	0.0206003459287943
626	0.01061	0.0216921070171206
625	0.010607	0.0216859735278604
624	0.010508	0.0214835683822718
623	0.010706	0.0218883786734489
622	0.010862	0.0222073201149825
621	0.011023	0.0225364840386164
620	0.011415	0.0233379266352905
619	0.011708	0.0239369640863759
618	0.01198	0.0244930671126395
617	0.01237	0.0252904207164733
616	0.012568	0.0256952310076505
615	0.013072	0.0267256572033742
614	0.013504	0.0276088796568517
613	0.013685	0.0279789335088874
612	0.013904	0.0284266782248864
611	0.014702	0.0300581863681157
610	0.01498	0.0306265563728998
609	0.015657	0.0320106804492985
608	0.016688	0.034118556258408
607	0.017269	0.0353064086784784
606	0.017779	0.0363491018527227
605	0.018686	0.0382034601057414
604	0.01919	0.0392338863014651
603	0.020376	0.041658659055688
602	0.021345	0.0436397760867521
601	0.022186	0.045359197576045
600	0.023227	0.0474875183493554
599	0.024604	0.0503027899198149
598	0.025567	0.0522716399723584
597	0.02702	0.0552422932707445
596	0.028803	0.0588876303877592
595	0.030437	0.062228337538181
594	0.031848	0.0651131219869234
593	0.033837	0.069179625366476
592	0.035804	0.0732011498247867
591	0.038066	0.0778258007270229
590	0.040797	0.0834093204502799
589	0.04341	0.0887515895959666
588	0.046267	0.0945927158681545
587	0.049925	0.102071483772832
586	0.053112	0.108587293863648
585	0.057182	0.116908394293402
584	0.061506	0.125748796813857
583	0.065767	0.134460396059847
582	0.070542	0.144222866465761
581	0.075512	0.154384013673592
580	0.080064	0.163690561377827
579	0.084924	0.173626813979449
578	0.089651	0.183291148557199
577	0.093785	0.191743096757838
576	0.098116	0.200597810753233
575	0.103038	0.2106608221329
574	0.107649	0.220087995125921
573	0.113631	0.23231817271088
572	0.119919	0.245173966200385
571	0.125707	0.257007511479847
570	0.131152	0.26813979448722
569	0.135999	0.27804946863538
568	0.139786	0.285791976578249
567	0.143845	0.294090587547381
566	0.14754	0.301645001819602
565	0.151043	0.308806872779166
564	0.154868	0.316627071585998
563	0.158702	0.32446567086061
562	0.161605	0.330400843968122
561	0.164932	0.337202883557751
560	0.167899	0.343268904436148
559	0.169508	0.346558499176068
558	0.170762	0.349122297686857
557	0.1711	0.349813337476846
556	0.170026	0.347617548321673
555	0.167422	0.342293679643767
554	0.163922	0.335137942173463
553	0.159439	0.325972464722214
552	0.154976	0.316847877199367
551	0.150477	0.307649687805397
550	0.145653	0.297787037074898
549	0.141364	0.289018191929146
548	0.137363	0.280838161752379
547	0.132994	0.27190575689302
546	0.129572	0.264909490143483
545	0.126495	0.258618574658876
544	0.123393	0.252276546763767
543	0.121569	0.248547385293528
542	0.120291	0.245934518868657
541	0.119101	0.243501568128754
540	0.118771	0.242826884310126
539	0.118879	0.243047689923495
538	0.11897	0.243233739097723
537	0.119443	0.244200785904424
536	0.120316	0.24598563127916
535	0.120916	0.247212329131212
534	0.12274	0.25094149060145
533	0.124733	0.255016171966683
532	0.126774	0.25918898916008
531	0.129185	0.264118270028909
530	0.131841	0.26954845252066
529	0.13369	0.2733287264014
528	0.136032	0.278116937017243
527	0.137731	0.281590536434971
526	0.139127	0.284444653437412
525	0.140194	0.286626131117644
524	0.141841	0.289993416721527
523	0.142553	0.291449098172629
522	0.143878	0.294158055929244
521	0.144169	0.294753004387489
520	0.143864	0.294129432979363
519	0.143342	0.293062205848078
518	0.142215	0.29075805838264
517	0.140515	0.287282414468492
516	0.139091	0.284371051566289
515	0.13703	0.28015734444449
514	0.134978	0.275962037790472
513	0.13277	0.27144778969492
512	0.131347	0.268538471289137
511	0.129093	0.263930176358261
510	0.127528	0.260730539460825
509	0.12605	0.257708773751937
508	0.124193	0.253912143899836
507	0.122888	0.251244076071623
506	0.122145	0.249725015231498
505	0.121441	0.248285689751757
504	0.120778	0.24693018862524
503	0.12083	0.247036502439084
502	0.120302	0.245957008329278
501	0.120344	0.246042877178922
500	0.120655	0.246678715565569
499	0.121417	0.248236621837675
498	0.121777	0.248972640548906
497	0.123505	0.252505530362816
496	0.125052	0.255668366324691
495	0.126459	0.258544972787753
494	0.128102	0.261904080405955
493	0.1298	0.265375635327263
492	0.130802	0.26742422074019
491	0.133012	0.271942557828581
490	0.134652	0.275295531957524
489	0.136368	0.278803887814392
488	0.13798	0.282099616043572
487	0.14012	0.286474838382558
486	0.141498	0.289292154449438
485	0.143397	0.293174653151182
484	0.144628	0.295691428244309
483	0.146003	0.298502610821928
482	0.147963	0.302509823805299
481	0.149786	0.306236940779117
480	0.150695	0.308095388024976
479	0.152362	0.31150356355726
478	0.153952	0.314754312865198
477	0.1556	0.318123642965501
476	0.157285	0.321568619433347
475	0.159938	0.326992668435838
474	0.161987	0.331181841600595
473	0.165054	0.337452312121002
472	0.168026	0.343528555481499
471	0.171404	0.350434864388552
470	0.174849	0.357478154555751
469	0.179163	0.366298112112006
468	0.18351	0.375185538050123
467	0.188848	0.386099059940546
466	0.194657	0.39797553964483
465	0.200712	0.410354965468456
464	0.207866	0.424981292857756
463	0.215481	0.440550133096717
462	0.223357	0.45665258690132
461	0.232397	0.475134834538905
460	0.24201	0.494788578625199
459	0.251889	0.514986158759236
458	0.262889	0.537475619380191
457	0.274495	0.561204044831717
456	0.286535	0.585819781729562
455	0.300325	0.614013387362559
454	0.315686	0.645418896871512
453	0.33217	0.679120375860222
452	0.350765	0.717137786791735
451	0.371515	0.759561087508536
450	0.393826	0.805175847137092
449	0.418186	0.854979779930405
448	0.442842	0.905388883664065
447	0.464982	0.950654034404786
446	0.481413	0.984247155083231
445	0.489118	1
444	0.486923	0.99551233035791
443	0.478161	0.977598452725109
442	0.46721	0.955209172428739
441	0.457153	0.934647671931926
440	0.450205	0.920442510805164
439	0.445798	0.911432415081841
438	0.44326	0.906243483167661
437	0.441873	0.903407766633001
436	0.440576	0.900756054776148
435	0.438605	0.896726352332157
434	0.435674	0.890733933324883
433	0.431914	0.883046626785357
432	0.427176	0.873359802746985
431	0.422645	0.864096189467572
430	0.418136	0.854877555109401
429	0.414195	0.846820194717839
428	0.410608	0.839486586058988
427	0.407427	0.832983042946692
426	0.404769	0.827548771462101
425	0.403289	0.824522916760373
424	0.402077	0.822044987099228
423	0.401401	0.820662907519249
422	0.400488	0.81879628228771
421	0.398185	0.81408780703225
420	0.393785	0.805092022783868
419	0.38751	0.792262807747824
418	0.379581	0.776051995632956
417	0.371401	0.759328014916646
416	0.363795	0.743777575145466
415	0.357174	0.730240964348072
414	0.35128	0.71819070244808
413	0.346313	0.708035688729509
412	0.341939	0.699093061388049
411	0.337542	0.690103410628928
410	0.333326	0.681483813721842
409	0.328939	0.672514607926922
408	0.32436	0.663152858819344
407	0.319965	0.654167297053063
406	0.315779	0.64560903503858
405	0.312202	0.638295871343929
404	0.308924	0.631594012078885
403	0.30563	0.624859440871119
402	0.30258	0.618623726789854
401	0.300423	0.614213748011727
400	0.298532	0.610347605281343
399	0.296936	0.607084588994885
398	0.295329	0.603799083247805
397	0.293197	0.59944021688018
396	0.290706	0.594347376297744
395	0.288459	0.589753392841809
394	0.285897	0.584515393013547
393	0.283557	0.579731271390544
392	0.281305	0.575127065452508
391	0.278735	0.569872709652886
390	0.276485	0.56527259270769
389	0.274359	0.560925993318586
388	0.272117	0.556342232344751
387	0.270031	0.55207741281245
386	0.267955	0.54783303824435
385	0.265547	0.542909890864781
384	0.263232	0.53817688165228
383	0.261469	0.534572434463667
382	0.260011	0.531591558683181
381	0.258954	0.529430525967149
380	0.257436	0.526326980401457
379	0.255535	0.522440392706872
378	0.254842	0.521023556687752
377	0.254769	0.520874308449086
376	0.253894	0.51908537408151
375	0.252735	0.516715802730629
374	0.251136	0.513446652954911
373	0.249421	0.509940341594462
372	0.247693	0.506407451780552
371	0.246353	0.503667826577636
370	0.24509	0.501085627599066
369	0.243984	0.49882441455845
368	0.243817	0.498482983656296
367	0.243489	0.497812388830507
366	0.24305	0.496914854902089
365	0.243257	0.497338065661047
364	0.243481	0.497796032859147
363	0.243715	0.498274445021447
362	0.244088	0.499037042186139
361	0.244367	0.499607456687343
360	0.245007	0.500915934396199
359	0.246023	0.502993142759007
358	0.246851	0.504685985794839
357	0.247488	0.505988330014434
356	0.248218	0.507480812401098
355	0.249253	0.509596866195887
354	0.250308	0.511753809919079
353	0.251218	0.513614301661358
352	0.251978	0.515168118940624
351	0.252449	0.516131076754485
350	0.253185	0.517635826119669
