# Supplementary material for: Interplay of structure and photophysics of individualized rod-shaped graphene quantum dots with up to 132 sp² carbon atoms
Source: Nat Commun. 2023 Aug 7;14:4728. doi: 10.1038/s41467-023-40376-w (PMC10406913; doi:10.1038/s41467-023-40376-w)
Supplement: Supplementary file 3 — Source Data [file 41467_2023_40376_MOESM3_ESM.zip › Fig4c-variation-of-lambda.txt]

Atoms	lambda_a	lambda_b	lamnda_c	Theo_a	Theo_b	Theo_c
78	554	445	435	554	449	433
96	612	471	458	615	482	455
114	654	490	471.5	667	509	468
132	687.55	504	476	714	530	479
