# Supplementary material for: Interplay of structure and photophysics of individualized rod-shaped graphene quantum dots with up to 132 sp² carbon atoms
Source: Nat Commun. 2023 Aug 7;14:4728. doi: 10.1038/s41467-023-40376-w (PMC10406913; doi:10.1038/s41467-023-40376-w)
Supplement: Supplementary file 3 — Source Data [file 41467_2023_40376_MOESM3_ESM.zip › Fig4d-variation_osc_strength.txt]

Atoms	exp	calc
78	1.194	0.954545454545454
96	0.558	0.613861386138614
114	0.363	0.386861313868613
132	0.486	0.265895953757225
