# Supplementary material for: Interplay of structure and photophysics of individualized rod-shaped graphene quantum dots with up to 132 sp² carbon atoms
Source: Nat Commun. 2023 Aug 7;14:4728. doi: 10.1038/s41467-023-40376-w (PMC10406913; doi:10.1038/s41467-023-40376-w)
Supplement: Supplementary file 3 — Source Data [file 41467_2023_40376_MOESM3_ESM.zip › Readme.txt]

Data are produced as .txt or .dat files.

************Figure 1*****************

- File Fig1b-Absorption_L-C96tBu : optical absorption spectrum of C96tBu8
- File Fig1b-PL_LC96tBu_ex470nm: Fluorescence spectrum of C96tBu8 excited at 470nm
- File Fig1b-PLE-LC96tBu8-at622nm: Photoluminescence excitation spectrum of C96tBu8 detected at 622nm
- File Fig1c-TRPL-IRF: IRF of the setup
- File Fig1c-TRPL-LC96tBu_623nm: Time-resolved fluorescence spectrum of C96tBu8 detected at 623 nm
- File Fig1c-TRPL-LC96tBu_at673nm:Time-resolved fluorescence spectrum of C96tBu8 detected at 673 nm
- File Fig1d-Calculs_C96-abn-PL: Calculated absorption and fluorescence spectra of C96tBu8 

************Figure 2*****************
- File Fig2a-Abs_polarization_C96pol_para: Calculated absorption spectrum of C96tBu8 for a polarization along the GQD axis
- File Fig2a-Abs_polarization_C96pol-perp: Calculated absorption spectrum of C96tBu8 for a polarization perpendicular to the GQD axis
- File Fig2b-PLE_polarization_C96tBu: Photluminescence excitation spectra for polarization along and perpendicular to the GQD axis (raw and normalized data)

************Figure 3*****************
- File Fig3b-single PL-C96tBu: photoluminescence spectrum of a single C96tBu8 GQD excited at 594 nm.

************Figure 4*****************
- File Fig4b-Absorption_L-C78tBu: optical absorption spectrum of C78tBu
- File Fig4b-Absorption_L-C114tBu:optical absorption spectrum of C114tBu
- File Fig4b-Absorption_L-C132tBu: optical absorption spectrum of C132tBu
- File Fig4c-variation-of-lambda: experimental and calculated values of the variation of central wavelength of each optical transition as a function of the numer of carbon atoms
- File Fig4d-variation_osc_strength:experimental and calculated values of the ratio of oscillator strength as a function of the numer of carbon atoms
